# Supplementary material for: Lower glycolysis carries a higher flux than any biochemically possible alternative
Source: Nat Commun. 2015 Sep 29;6:8427. doi: 10.1038/ncomms9427 (PMC4598745; doi:10.1038/ncomms9427)
Supplement: Supplementary Data Set 1 — Glycolytic pathways from Figure 2b in main text. Columns are: EC class, standard free energy, reaction equation. [file ncomms9427-s2.txt]

Glycolytic pathways from Figure 2b in main text.
Columns are: EC class, standard free energy, reaction equation.

EC1.2.1 1.71339 CHO-CH(OH)-CH2p + NAD_ox + Pi ---> CH2p-CH(OH)-COp + NAD_red
EC2.7.2 -8.19008 ADP + CH2p-CH(OH)-COp ---> ATP + COOH-CH(OH)-CH2p
EC5.4.2 5.9209 COOH-CH(OH)-CH2p ---> CH2(OH)-CHp-COOH
EC4.2.1 -3.51984 CH2(OH)-CHp-COOH ---> CH2=Cp-COOH + H2O
EC2.7.1 -28.9388 CH2=Cp-COOH + ADP ---> CH3-CO-COOH + ATP
Path_1 ends here.
EC1.2.1 1.71339 CHO-CH(OH)-CH2p + NAD_ox + Pi ---> CH2p-CH(OH)-COp + NAD_red
EC2.7.2 -8.19008 ADP + CH2p-CH(OH)-COp ---> ATP + COOH-CH(OH)-CH2p
EC5.4.2 5.9209 COOH-CH(OH)-CH2p ---> CH2(OH)-CHp-COOH
EC4.2.1 -3.51984 CH2(OH)-CHp-COOH ---> CH2=Cp-COOH + H2O
EC4.1.1 -37.7635 CO2(aq) + CH2=Cp-COOH ---> Pi + COOH-CH2-CO-COOH
EC6.4.1 8.82466 Pi + ADP + COOH-CH2-CO-COOH ---> ATP + CO2(aq) + CH3-CO-COOH
Path_2 ends here.
EC1.2.1 1.71339 CHO-CH(OH)-CH2p + NAD_ox + Pi ---> CH2p-CH(OH)-COp + NAD_red
EC2.7.2 -8.19008 ADP + CH2p-CH(OH)-COp ---> ATP + COOH-CH(OH)-CH2p
EC5.4.2 5.9209 COOH-CH(OH)-CH2p ---> CH2(OH)-CHp-COOH
EC4.2.1 -3.51984 CH2(OH)-CHp-COOH ---> CH2=Cp-COOH + H2O
EC2.7.1 0.0611682 ADP + CH2=Cp-COOH ---> ATP + CH2=C(OH)-COOH
EC5.3.2 -29.0 CH2=C(OH)-COOH ---> CH3-CO-COOH
Path_3 ends here.
EC1.2.1 1.71339 CHO-CH(OH)-CH2p + NAD_ox + Pi ---> CH2p-CH(OH)-COp + NAD_red
EC2.7.2 -8.19008 ADP + CH2p-CH(OH)-COp ---> ATP + COOH-CH(OH)-CH2p
EC5.4.2 5.9209 COOH-CH(OH)-CH2p ---> CH2(OH)-CHp-COOH
EC4.2.1 -3.51984 CH2(OH)-CHp-COOH ---> CH2=Cp-COOH + H2O
EC2.7.9 -17.7208 CH2=Cp-COOH + AMP + PPi ---> CH3-CO-COOH + ATP + Pi
Path_4 ends here.
EC1.2.1 1.71339 CHO-CH(OH)-CH2p + NAD_ox + Pi ---> CH2p-CH(OH)-COp + NAD_red
EC5.4.2 6.18158 CH2p-CH(OH)-COp ---> CH2(OH)-CHp-COp
EC4.2.1 -3.528 CH2(OH)-CHp-COp ---> CH2=Cp-COp + H2O
EC2.7.2 -8.44261 ADP + CH2=Cp-COp ---> ATP + CH2=Cp-COOH
EC2.7.1 -28.9388 CH2=Cp-COOH + ADP ---> CH3-CO-COOH + ATP
Path_5 ends here.
EC5.4.2 10.465 CHO-CH(OH)-CH2p ---> CHO-CHp-CH2(OH)
EC4.2.1 -3.528 CHO-CHp-CH2(OH) ---> CH2=Cp-CHO + H2O
EC4.1.1 -48.269 CO2(aq) + CH2=Cp-CHO ---> Pi + CHO-CO-CH2-COOH
EC1.2.1 -2.57 CHO-CO-CH2-COOH + NAD_ox + Pi ---> COOH-CH2-CO-COp + NAD_red
EC2.7.2 2.06291 ADP + COOH-CH2-CO-COp ---> ATP + COOH-CH2-CO-COOH
EC6.4.1 8.82466 Pi + ADP + COOH-CH2-CO-COOH ---> ATP + CO2(aq) + CH3-CO-COOH
Path_6 ends here.
EC1.2.1 1.71339 CHO-CH(OH)-CH2p + NAD_ox + Pi ---> CH2p-CH(OH)-COp + NAD_red
EC5.4.2 6.18158 CH2p-CH(OH)-COp ---> CH2(OH)-CHp-COp
EC2.7.2 -8.45077 ADP + CH2(OH)-CHp-COp ---> ATP + CH2(OH)-CHp-COOH
EC4.2.1 -3.51984 CH2(OH)-CHp-COOH ---> CH2=Cp-COOH + H2O
EC2.7.1 -28.9388 CH2=Cp-COOH + ADP ---> CH3-CO-COOH + ATP
Path_7 ends here.
EC1.2.1 1.71339 CHO-CH(OH)-CH2p + NAD_ox + Pi ---> CH2p-CH(OH)-COp + NAD_red
EC5.4.2 6.18158 CH2p-CH(OH)-COp ---> CH2(OH)-CHp-COp
EC4.2.1 -3.528 CH2(OH)-CHp-COp ---> CH2=Cp-COp + H2O
EC2.7.2 -8.44261 ADP + CH2=Cp-COp ---> ATP + CH2=Cp-COOH
EC4.1.1 -37.7635 CO2(aq) + CH2=Cp-COOH ---> Pi + COOH-CH2-CO-COOH
EC6.4.1 8.82466 Pi + ADP + COOH-CH2-CO-COOH ---> ATP + CO2(aq) + CH3-CO-COOH
Path_8 ends here.
EC5.4.2 10.465 CHO-CH(OH)-CH2p ---> CHO-CHp-CH2(OH)
EC4.2.1 -3.528 CHO-CHp-CH2(OH) ---> CH2=Cp-CHO + H2O
EC1.2.1 -2.57 CH2=Cp-CHO + NAD_ox + Pi ---> CH2=Cp-COp + NAD_red
EC2.7.1 -36.3 CH2=Cp-COp + ADP ---> CH3-CO-COp + ATP
EC2.7.2 -1.08144 ADP + CH3-CO-COp ---> ATP + CH3-CO-COOH
Path_9 ends here.
EC5.4.2 10.465 CHO-CH(OH)-CH2p ---> CHO-CHp-CH2(OH)
EC4.2.1 -3.528 CHO-CHp-CH2(OH) ---> CH2=Cp-CHO + H2O
EC1.2.1 -2.57 CH2=Cp-CHO + NAD_ox + Pi ---> CH2=Cp-COp + NAD_red
EC2.7.2 -8.44261 ADP + CH2=Cp-COp ---> ATP + CH2=Cp-COOH
EC2.7.1 -28.9388 CH2=Cp-COOH + ADP ---> CH3-CO-COOH + ATP
Path_10 ends here.
EC1.2.1 1.71339 CHO-CH(OH)-CH2p + NAD_ox + Pi ---> CH2p-CH(OH)-COp + NAD_red
EC5.4.2 6.18158 CH2p-CH(OH)-COp ---> CH2(OH)-CHp-COp
EC2.7.2 -8.45077 ADP + CH2(OH)-CHp-COp ---> ATP + CH2(OH)-CHp-COOH
EC4.2.1 -3.51984 CH2(OH)-CHp-COOH ---> CH2=Cp-COOH + H2O
EC4.1.1 -37.7635 CO2(aq) + CH2=Cp-COOH ---> Pi + COOH-CH2-CO-COOH
EC6.4.1 8.82466 Pi + ADP + COOH-CH2-CO-COOH ---> ATP + CO2(aq) + CH3-CO-COOH
Path_11 ends here.
EC5.4.2 10.465 CHO-CH(OH)-CH2p ---> CHO-CHp-CH2(OH)
EC4.2.1 -3.528 CHO-CHp-CH2(OH) ---> CH2=Cp-CHO + H2O
EC1.2.1 -2.57 CH2=Cp-CHO + NAD_ox + Pi ---> CH2=Cp-COp + NAD_red
EC2.7.2 -8.44261 ADP + CH2=Cp-COp ---> ATP + CH2=Cp-COOH
EC4.1.1 -37.7635 CO2(aq) + CH2=Cp-COOH ---> Pi + COOH-CH2-CO-COOH
EC6.4.1 8.82466 Pi + ADP + COOH-CH2-CO-COOH ---> ATP + CO2(aq) + CH3-CO-COOH
Path_12 ends here.
EC1.2.1 1.71339 CHO-CH(OH)-CH2p + NAD_ox + Pi ---> CH2p-CH(OH)-COp + NAD_red
EC5.4.2 6.18158 CH2p-CH(OH)-COp ---> CH2(OH)-CHp-COp
EC4.2.1 -3.528 CH2(OH)-CHp-COp ---> CH2=Cp-COp + H2O
EC2.7.1 -36.3 CH2=Cp-COp + ADP ---> CH3-CO-COp + ATP
EC2.7.2 -1.08144 ADP + CH3-CO-COp ---> ATP + CH3-CO-COOH
Path_13 ends here.
EC5.4.2 10.465 CHO-CH(OH)-CH2p ---> CHO-CHp-CH2(OH)
EC4.2.1 -3.528 CHO-CHp-CH2(OH) ---> CH2=Cp-CHO + H2O
EC1.2.1 -2.57 CH2=Cp-CHO + NAD_ox + Pi ---> CH2=Cp-COp + NAD_red
EC4.1.1 -48.269 CO2(aq) + CH2=Cp-COp ---> Pi + COOH-CH2-CO-COp
EC2.7.2 2.06291 ADP + COOH-CH2-CO-COp ---> ATP + COOH-CH2-CO-COOH
EC6.4.1 8.82466 Pi + ADP + COOH-CH2-CO-COOH ---> ATP + CO2(aq) + CH3-CO-COOH
Path_14 ends here.
EC1.2.1 1.71339 CHO-CH(OH)-CH2p + NAD_ox + Pi ---> CH2p-CH(OH)-COp + NAD_red
EC5.4.2 6.18158 CH2p-CH(OH)-COp ---> CH2(OH)-CHp-COp
EC4.2.1 -3.528 CH2(OH)-CHp-COp ---> CH2=Cp-COp + H2O
EC4.1.1 -48.269 CO2(aq) + CH2=Cp-COp ---> Pi + COOH-CH2-CO-COp
EC2.7.2 2.06291 ADP + COOH-CH2-CO-COp ---> ATP + COOH-CH2-CO-COOH
EC6.4.1 8.82466 Pi + ADP + COOH-CH2-CO-COOH ---> ATP + CO2(aq) + CH3-CO-COOH
Path_15 ends here.
EC1.2.1 1.71339 CHO-CH(OH)-CH2p + NAD_ox + Pi ---> CH2p-CH(OH)-COp + NAD_red
EC5.4.2 6.18158 CH2p-CH(OH)-COp ---> CH2(OH)-CHp-COp
EC4.2.1 -3.528 CH2(OH)-CHp-COp ---> CH2=Cp-COp + H2O
EC2.7.9 -25.082 CH2=Cp-COp + AMP + PPi ---> CH3-CO-COp + ATP + Pi
EC2.7.2 -1.08144 ADP + CH3-CO-COp ---> ATP + CH3-CO-COOH
Path_16 ends here.
EC1.2.1 1.71339 CHO-CH(OH)-CH2p + NAD_ox + Pi ---> CH2p-CH(OH)-COp + NAD_red
EC5.4.2 6.18158 CH2p-CH(OH)-COp ---> CH2(OH)-CHp-COp
EC2.7.2 -8.45077 ADP + CH2(OH)-CHp-COp ---> ATP + CH2(OH)-CHp-COOH
EC4.2.1 -3.51984 CH2(OH)-CHp-COOH ---> CH2=Cp-COOH + H2O
EC2.7.9 -17.7208 CH2=Cp-COOH + AMP + PPi ---> CH3-CO-COOH + ATP + Pi
Path_17 ends here.
EC1.2.1 1.71339 CHO-CH(OH)-CH2p + NAD_ox + Pi ---> CH2p-CH(OH)-COp + NAD_red
EC5.4.2 6.18158 CH2p-CH(OH)-COp ---> CH2(OH)-CHp-COp
EC4.2.1 -3.528 CH2(OH)-CHp-COp ---> CH2=Cp-COp + H2O
EC2.7.2 -8.44261 ADP + CH2=Cp-COp ---> ATP + CH2=Cp-COOH
EC2.7.9 -17.7208 CH2=Cp-COOH + AMP + PPi ---> CH3-CO-COOH + ATP + Pi
Path_18 ends here.
EC1.2.1 1.71339 CHO-CH(OH)-CH2p + NAD_ox + Pi ---> CH2p-CH(OH)-COp + NAD_red
EC5.4.2 6.18158 CH2p-CH(OH)-COp ---> CH2(OH)-CHp-COp
EC2.7.2 -8.45077 ADP + CH2(OH)-CHp-COp ---> ATP + CH2(OH)-CHp-COOH
EC4.2.1 -3.51984 CH2(OH)-CHp-COOH ---> CH2=Cp-COOH + H2O
EC2.7.1 0.0611682 ADP + CH2=Cp-COOH ---> ATP + CH2=C(OH)-COOH
EC5.3.2 -29.0 CH2=C(OH)-COOH ---> CH3-CO-COOH
Path_19 ends here.
EC1.2.1 1.71339 CHO-CH(OH)-CH2p + NAD_ox + Pi ---> CH2p-CH(OH)-COp + NAD_red
EC5.4.2 6.18158 CH2p-CH(OH)-COp ---> CH2(OH)-CHp-COp
EC4.2.1 -3.528 CH2(OH)-CHp-COp ---> CH2=Cp-COp + H2O
EC2.7.2 -8.44261 ADP + CH2=Cp-COp ---> ATP + CH2=Cp-COOH
EC2.7.1 0.0611682 ADP + CH2=Cp-COOH ---> ATP + CH2=C(OH)-COOH
EC5.3.2 -29.0 CH2=C(OH)-COOH ---> CH3-CO-COOH
Path_20 ends here.
EC4.2.1 4.85697 CHO-CH(OH)-CH2p ---> CHO-CH=CHp + H2O
EC1.2.1 -2.57 CHO-CH=CHp + NAD_ox + Pi ---> CHp=CH-COp + NAD_red
EC2.7.1 -17.79 CHp=CH-COp + ADP ---> CHO-CH2-COp + ATP
EC2.7.2 -10.11 ADP + CHO-CH2-COp ---> ATP + CHO-CH2-COOH
EC1.1.1 -9.10502 NAD_red + CO2(aq) + CHO-CH2-COOH ---> H2O + NAD_ox + COOH-CH2-CH(OH)-COOH
EC1.1.1 1.70358 COOH-CH2-CH(OH)-COOH + NAD_ox + H2O ---> CH3-CO-COOH + CO2(aq) + NAD_red
Path_21 ends here.
EC1.2.1 1.71339 CHO-CH(OH)-CH2p + NAD_ox + Pi ---> CH2p-CH(OH)-COp + NAD_red
EC2.7.2 -8.19008 ADP + CH2p-CH(OH)-COp ---> ATP + COOH-CH(OH)-CH2p
EC4.2.1 0.263665 COOH-CH(OH)-CH2p ---> COOH-CH=CHp + H2O
EC2.7.1 -19.4 COOH-CH=CHp + ADP ---> CHO-CH2-COOH + ATP
EC1.1.1 -9.10502 NAD_red + CO2(aq) + CHO-CH2-COOH ---> H2O + NAD_ox + COOH-CH2-CH(OH)-COOH
EC1.1.1 1.70358 COOH-CH2-CH(OH)-COOH + NAD_ox + H2O ---> CH3-CO-COOH + CO2(aq) + NAD_red
Path_22 ends here.
EC5.4.2 10.465 CHO-CH(OH)-CH2p ---> CHO-CHp-CH2(OH)
EC1.2.1 -2.57 CHO-CHp-CH2(OH) + NAD_ox + Pi ---> CH2(OH)-CHp-COp + NAD_red
EC4.2.1 -3.528 CH2(OH)-CHp-COp ---> CH2=Cp-COp + H2O
EC2.7.2 -8.44261 ADP + CH2=Cp-COp ---> ATP + CH2=Cp-COOH
EC2.7.1 -28.9388 CH2=Cp-COOH + ADP ---> CH3-CO-COOH + ATP
Path_23 ends here.
EC5.4.2 10.465 CHO-CH(OH)-CH2p ---> CHO-CHp-CH2(OH)
EC1.2.1 -2.57 CHO-CHp-CH2(OH) + NAD_ox + Pi ---> CH2(OH)-CHp-COp + NAD_red
EC4.2.1 -3.528 CH2(OH)-CHp-COp ---> CH2=Cp-COp + H2O
EC2.7.2 -8.44261 ADP + CH2=Cp-COp ---> ATP + CH2=Cp-COOH
EC4.1.1 -37.7635 CO2(aq) + CH2=Cp-COOH ---> Pi + COOH-CH2-CO-COOH
EC6.4.1 8.82466 Pi + ADP + COOH-CH2-CO-COOH ---> ATP + CO2(aq) + CH3-CO-COOH
Path_24 ends here.
EC1.2.1 1.71339 CHO-CH(OH)-CH2p + NAD_ox + Pi ---> CH2p-CH(OH)-COp + NAD_red
EC5.4.2 6.18158 CH2p-CH(OH)-COp ---> CH2(OH)-CHp-COp
EC4.2.1 -3.528 CH2(OH)-CHp-COp ---> CH2=Cp-COp + H2O
EC2.7.1 0.06 ADP + CH2=Cp-COp ---> ATP + CH2=C(OH)-COp
EC5.4.2 -8.50261 CH2=C(OH)-COp ---> CH2=Cp-COOH
EC2.7.1 -28.9388 CH2=Cp-COOH + ADP ---> CH3-CO-COOH + ATP
Path_25 ends here.
