# Supplementary material for: Lower glycolysis carries a higher flux than any biochemically possible alternative
Source: Nat Commun. 2015 Sep 29;6:8427. doi: 10.1038/ncomms9427 (PMC4598745; doi:10.1038/ncomms9427)
Supplement: Supplementary Data Set 3 — Glycolytic pathways (top 100) from comparison in which no constraints are placed on the intermediate metabolites. Columns are: EC class, standard free energy, reaction equation. [file ncomms9427-s4.txt]

Glycolytic pathways (top 100) from comparison in which no constraints
are placed on the intermediate metabolites.
Columns are: EC class, standard free energy, reaction equation.

EC1.2.1 -42.6387 CHO-CH(OH)-CH2p + NAD_ox + H2O ---> COOH-CH(OH)-CH2p + NAD_red
EC4.2.1 0.263665 COOH-CH(OH)-CH2p ---> COOH-CH=CHp + H2O
EC2.7.1 -19.4 COOH-CH=CHp + ADP ---> CHO-CH2-COOH + ATP
EC4.1.1 19.9359 CO2(aq) + CHO-CH2-COOH ---> H2O + COOH-CH2-CO-COOH
EC6.4.1 8.82466 Pi + ADP + COOH-CH2-CO-COOH ---> ATP + CO2(aq) + CH3-CO-COOH
Path_1 ends here.
EC1.2.1 -42.6387 CHO-CH(OH)-CH2p + NAD_ox + H2O ---> COOH-CH(OH)-CH2p + NAD_red
EC5.4.2 5.9209 COOH-CH(OH)-CH2p ---> CH2(OH)-CHp-COOH
EC4.2.1 -3.51984 CH2(OH)-CHp-COOH ---> CH2=Cp-COOH + H2O
EC4.1.1 -1.60149 ADP + CO2(aq) + CH2=Cp-COOH ---> H2O + ATP + COOH-CH2-CO-COOH
EC6.4.1 8.82466 Pi + ADP + COOH-CH2-CO-COOH ---> ATP + CO2(aq) + CH3-CO-COOH
Path_2 ends here.
EC1.2.1 -42.6387 CHO-CH(OH)-CH2p + NAD_ox + H2O ---> COOH-CH(OH)-CH2p + NAD_red
EC2.7.1 21.9125 ADP + COOH-CH(OH)-CH2p ---> ATP + CH2(OH)-CH(OH)-COOH
EC4.2.1 -41.0489 CH2(OH)-CH(OH)-COOH ---> CHO-CH2-COOH + H2O
EC4.1.1 19.9359 CO2(aq) + CHO-CH2-COOH ---> H2O + COOH-CH2-CO-COOH
EC6.4.1 8.82466 Pi + ADP + COOH-CH2-CO-COOH ---> ATP + CO2(aq) + CH3-CO-COOH
Path_3 ends here.
EC1.2.1 -42.6387 CHO-CH(OH)-CH2p + NAD_ox + H2O ---> COOH-CH(OH)-CH2p + NAD_red
EC4.2.1 0.263665 COOH-CH(OH)-CH2p ---> COOH-CH=CHp + H2O
EC4.1.1 8.803 CO2(aq) + COOH-CH=CHp ---> H2O + COOH-CH=Cp-COOH
EC2.7.1 -8.26709 COOH-CH=Cp-COOH + ADP ---> COOH-CH2-CO-COOH + ATP
EC6.4.1 8.82466 Pi + ADP + COOH-CH2-CO-COOH ---> ATP + CO2(aq) + CH3-CO-COOH
Path_4 ends here.
EC1.2.1 -42.6387 CHO-CH(OH)-CH2p + NAD_ox + H2O ---> COOH-CH(OH)-CH2p + NAD_red
EC3.1.3 -14.2495 COOH-CH(OH)-CH2p + H2O ---> CH2(OH)-CH(OH)-COOH + Pi
EC4.2.1 -19.4503 CH2(OH)-CH(OH)-COOH ---> CH2=C(OH)-COOH + H2O
EC3.1.3 36.1008 Pi + CH2=C(OH)-COOH ---> H2O + CH2=Cp-COOH
EC4.1.1 -1.60149 ADP + CO2(aq) + CH2=Cp-COOH ---> H2O + ATP + COOH-CH2-CO-COOH
EC6.4.1 8.82466 Pi + ADP + COOH-CH2-CO-COOH ---> ATP + CO2(aq) + CH3-CO-COOH
Path_5 ends here.
EC1.2.1 -42.6387 CHO-CH(OH)-CH2p + NAD_ox + H2O ---> COOH-CH(OH)-CH2p + NAD_red
EC4.2.1 0.263665 COOH-CH(OH)-CH2p ---> COOH-CH=CHp + H2O
EC2.7.1 -19.4 COOH-CH=CHp + ADP ---> CHO-CH2-COOH + ATP
EC1.1.1 -9.10502 NAD_red + CO2(aq) + CHO-CH2-COOH ---> H2O + NAD_ox + COOH-CH2-CH(OH)-COOH
EC1.1.1 29.0409 COOH-CH2-CH(OH)-COOH + NAD_ox ---> COOH-CH2-CO-COOH + NAD_red
EC6.4.1 8.82466 Pi + ADP + COOH-CH2-CO-COOH ---> ATP + CO2(aq) + CH3-CO-COOH
Path_6 ends here.
EC1.2.1 -42.6387 CHO-CH(OH)-CH2p + NAD_ox + H2O ---> COOH-CH(OH)-CH2p + NAD_red
EC4.2.1 0.263665 COOH-CH(OH)-CH2p ---> COOH-CH=CHp + H2O
EC2.7.1 0.06 ADP + COOH-CH=CHp ---> ATP + CH(OH)=CH-COOH
EC5.3.2 -19.46 CH(OH)=CH-COOH ---> CHO-CH2-COOH
EC4.1.1 19.9359 CO2(aq) + CHO-CH2-COOH ---> H2O + COOH-CH2-CO-COOH
EC6.4.1 8.82466 Pi + ADP + COOH-CH2-CO-COOH ---> ATP + CO2(aq) + CH3-CO-COOH
Path_7 ends here.
EC1.2.1 -42.6387 CHO-CH(OH)-CH2p + NAD_ox + H2O ---> COOH-CH(OH)-CH2p + NAD_red
EC4.1.1 -27.3113 COOH-CH(OH)-CH2p + H2O ---> CH2(OH)-CH2p + CO2(aq)
EC4.1.1 33.2322 CO2(aq) + CH2(OH)-CH2p ---> H2O + CH2(OH)-CHp-COOH
EC4.2.1 -3.51984 CH2(OH)-CHp-COOH ---> CH2=Cp-COOH + H2O
EC4.1.1 -1.60149 ADP + CO2(aq) + CH2=Cp-COOH ---> H2O + ATP + COOH-CH2-CO-COOH
EC6.4.1 8.82466 Pi + ADP + COOH-CH2-CO-COOH ---> ATP + CO2(aq) + CH3-CO-COOH
Path_8 ends here.
EC1.2.1 -42.6387 CHO-CH(OH)-CH2p + NAD_ox + H2O ---> COOH-CH(OH)-CH2p + NAD_red
EC1.1.1 -2.41133 COOH-CH(OH)-CH2p + NAD_ox + H2O ---> CHO-CH2p + CO2(aq) + NAD_red
EC1.1.1 8.33223 NAD_red + CO2(aq) + CHO-CH2p ---> H2O + NAD_ox + CH2(OH)-CHp-COOH
EC4.2.1 -3.51984 CH2(OH)-CHp-COOH ---> CH2=Cp-COOH + H2O
EC4.1.1 -1.60149 ADP + CO2(aq) + CH2=Cp-COOH ---> H2O + ATP + COOH-CH2-CO-COOH
EC6.4.1 8.82466 Pi + ADP + COOH-CH2-CO-COOH ---> ATP + CO2(aq) + CH3-CO-COOH
Path_9 ends here.
EC1.2.1 -42.6387 CHO-CH(OH)-CH2p + NAD_ox + H2O ---> COOH-CH(OH)-CH2p + NAD_red
EC3.1.3 -14.2495 COOH-CH(OH)-CH2p + H2O ---> CH2(OH)-CH(OH)-COOH + Pi
EC3.1.3 20.1704 Pi + CH2(OH)-CH(OH)-COOH ---> H2O + CH2(OH)-CHp-COOH
EC4.2.1 -3.51984 CH2(OH)-CHp-COOH ---> CH2=Cp-COOH + H2O
EC4.1.1 -1.60149 ADP + CO2(aq) + CH2=Cp-COOH ---> H2O + ATP + COOH-CH2-CO-COOH
EC6.4.1 8.82466 Pi + ADP + COOH-CH2-CO-COOH ---> ATP + CO2(aq) + CH3-CO-COOH
Path_10 ends here.
EC1.2.1 -42.6387 CHO-CH(OH)-CH2p + NAD_ox + H2O ---> COOH-CH(OH)-CH2p + NAD_red
EC2.7.1 -20.0883 COOH-CH(OH)-CH2p + ATP ---> COOH-CHp-CH2p + ADP
EC2.7.1 26.0092 ADP + COOH-CHp-CH2p ---> ATP + CH2(OH)-CHp-COOH
EC4.2.1 -3.51984 CH2(OH)-CHp-COOH ---> CH2=Cp-COOH + H2O
EC4.1.1 -1.60149 ADP + CO2(aq) + CH2=Cp-COOH ---> H2O + ATP + COOH-CH2-CO-COOH
EC6.4.1 8.82466 Pi + ADP + COOH-CH2-CO-COOH ---> ATP + CO2(aq) + CH3-CO-COOH
Path_11 ends here.
EC1.2.1 -42.6387 CHO-CH(OH)-CH2p + NAD_ox + H2O ---> COOH-CH(OH)-CH2p + NAD_red
EC4.2.1 0.263665 COOH-CH(OH)-CH2p ---> COOH-CH=CHp + H2O
EC4.1.1 -6.46957 COOH-CH=CHp + H2O ---> CH2=CHp + CO2(aq)
EC4.1.1 8.60697 CO2(aq) + CH2=CHp ---> H2O + CH2=Cp-COOH
EC4.1.1 -1.60149 ADP + CO2(aq) + CH2=Cp-COOH ---> H2O + ATP + COOH-CH2-CO-COOH
EC6.4.1 8.82466 Pi + ADP + COOH-CH2-CO-COOH ---> ATP + CO2(aq) + CH3-CO-COOH
Path_12 ends here.
EC1.2.1 -42.6387 CHO-CH(OH)-CH2p + NAD_ox + H2O ---> COOH-CH(OH)-CH2p + NAD_red
EC4.1.1 -27.3113 COOH-CH(OH)-CH2p + H2O ---> CH2(OH)-CH2p + CO2(aq)
EC4.2.1 21.1054 CH2(OH)-CH2p ---> CH2=CHp + H2O
EC4.1.1 8.60697 CO2(aq) + CH2=CHp ---> H2O + CH2=Cp-COOH
EC4.1.1 -1.60149 ADP + CO2(aq) + CH2=Cp-COOH ---> H2O + ATP + COOH-CH2-CO-COOH
EC6.4.1 8.82466 Pi + ADP + COOH-CH2-CO-COOH ---> ATP + CO2(aq) + CH3-CO-COOH
Path_13 ends here.
EC1.2.1 -42.6387 CHO-CH(OH)-CH2p + NAD_ox + H2O ---> COOH-CH(OH)-CH2p + NAD_red
EC4.1.1 -27.3113 COOH-CH(OH)-CH2p + H2O ---> CH2(OH)-CH2p + CO2(aq)
EC4.2.1 21.1054 CH2(OH)-CH2p ---> CH2=CHp + H2O
EC4.1.1 8.60697 CO2(aq) + CH2=CHp ---> H2O + CH2=Cp-COOH
EC4.1.1 -1.60149 ADP + CO2(aq) + CH2=Cp-COOH ---> H2O + ATP + COOH-CH2-CO-COOH
EC6.4.1 8.82466 Pi + ADP + COOH-CH2-CO-COOH ---> ATP + CO2(aq) + CH3-CO-COOH
Path_14 ends here.
EC1.2.1 -42.6387 CHO-CH(OH)-CH2p + NAD_ox + H2O ---> COOH-CH(OH)-CH2p + NAD_red
EC4.2.1 0.263665 COOH-CH(OH)-CH2p ---> COOH-CH=CHp + H2O
EC4.1.1 -6.46957 COOH-CH=CHp + H2O ---> CH2=CHp + CO2(aq)
EC4.1.1 -12.9304 ADP + CO2(aq) + CH2=CHp ---> H2O + ATP + CHO-CH2-COOH
EC4.1.1 19.9359 CO2(aq) + CHO-CH2-COOH ---> H2O + COOH-CH2-CO-COOH
EC6.4.1 8.82466 Pi + ADP + COOH-CH2-CO-COOH ---> ATP + CO2(aq) + CH3-CO-COOH
Path_15 ends here.
EC1.2.1 -42.6387 CHO-CH(OH)-CH2p + NAD_ox + H2O ---> COOH-CH(OH)-CH2p + NAD_red
EC4.1.1 -27.3113 COOH-CH(OH)-CH2p + H2O ---> CH2(OH)-CH2p + CO2(aq)
EC4.2.1 21.1054 CH2(OH)-CH2p ---> CH2=CHp + H2O
EC4.1.1 -12.9304 ADP + CO2(aq) + CH2=CHp ---> H2O + ATP + CHO-CH2-COOH
EC4.1.1 19.9359 CO2(aq) + CHO-CH2-COOH ---> H2O + COOH-CH2-CO-COOH
EC6.4.1 8.82466 Pi + ADP + COOH-CH2-CO-COOH ---> ATP + CO2(aq) + CH3-CO-COOH
Path_16 ends here.
EC1.2.1 -42.6387 CHO-CH(OH)-CH2p + NAD_ox + H2O ---> COOH-CH(OH)-CH2p + NAD_red
EC4.1.1 -27.3113 COOH-CH(OH)-CH2p + H2O ---> CH2(OH)-CH2p + CO2(aq)
EC4.2.1 21.1054 CH2(OH)-CH2p ---> CH2=CHp + H2O
EC4.1.1 -12.9304 ADP + CO2(aq) + CH2=CHp ---> H2O + ATP + CHO-CH2-COOH
EC4.1.1 19.9359 CO2(aq) + CHO-CH2-COOH ---> H2O + COOH-CH2-CO-COOH
EC6.4.1 8.82466 Pi + ADP + COOH-CH2-CO-COOH ---> ATP + CO2(aq) + CH3-CO-COOH
Path_17 ends here.
EC1.2.1 -42.6387 CHO-CH(OH)-CH2p + NAD_ox + H2O ---> COOH-CH(OH)-CH2p + NAD_red
EC2.7.1 21.9125 ADP + COOH-CH(OH)-CH2p ---> ATP + CH2(OH)-CH(OH)-COOH
EC4.2.1 -41.0489 CH2(OH)-CH(OH)-COOH ---> CHO-CH2-COOH + H2O
EC1.1.1 -9.10502 NAD_red + CO2(aq) + CHO-CH2-COOH ---> H2O + NAD_ox + COOH-CH2-CH(OH)-COOH
EC1.1.1 29.0409 COOH-CH2-CH(OH)-COOH + NAD_ox ---> COOH-CH2-CO-COOH + NAD_red
EC6.4.1 8.82466 Pi + ADP + COOH-CH2-CO-COOH ---> ATP + CO2(aq) + CH3-CO-COOH
Path_18 ends here.
EC1.2.1 -42.6387 CHO-CH(OH)-CH2p + NAD_ox + H2O ---> COOH-CH(OH)-CH2p + NAD_red
EC2.7.1 21.9125 ADP + COOH-CH(OH)-CH2p ---> ATP + CH2(OH)-CH(OH)-COOH
EC4.2.1 -21.5889 CH2(OH)-CH(OH)-COOH ---> CH(OH)=CH-COOH + H2O
EC5.3.2 -19.46 CH(OH)=CH-COOH ---> CHO-CH2-COOH
EC4.1.1 19.9359 CO2(aq) + CHO-CH2-COOH ---> H2O + COOH-CH2-CO-COOH
EC6.4.1 8.82466 Pi + ADP + COOH-CH2-CO-COOH ---> ATP + CO2(aq) + CH3-CO-COOH
Path_19 ends here.
EC1.2.1 -42.6387 CHO-CH(OH)-CH2p + NAD_ox + H2O ---> COOH-CH(OH)-CH2p + NAD_red
EC5.4.2 5.9209 COOH-CH(OH)-CH2p ---> CH2(OH)-CHp-COOH
EC2.7.1 15.9916 ADP + CH2(OH)-CHp-COOH ---> ATP + CH2(OH)-CH(OH)-COOH
EC4.2.1 -41.0489 CH2(OH)-CH(OH)-COOH ---> CHO-CH2-COOH + H2O
EC4.1.1 19.9359 CO2(aq) + CHO-CH2-COOH ---> H2O + COOH-CH2-CO-COOH
EC6.4.1 8.82466 Pi + ADP + COOH-CH2-CO-COOH ---> ATP + CO2(aq) + CH3-CO-COOH
Path_20 ends here.
EC1.2.1 -42.6387 CHO-CH(OH)-CH2p + NAD_ox + H2O ---> COOH-CH(OH)-CH2p + NAD_red
EC2.7.1 21.9125 ADP + COOH-CH(OH)-CH2p ---> ATP + CH2(OH)-CH(OH)-COOH
EC4.2.1 -19.4503 CH2(OH)-CH(OH)-COOH ---> CH2=C(OH)-COOH + H2O
EC2.7.1 -0.0611682 CH2=C(OH)-COOH + ATP ---> CH2=Cp-COOH + ADP
EC4.1.1 -1.60149 ADP + CO2(aq) + CH2=Cp-COOH ---> H2O + ATP + COOH-CH2-CO-COOH
EC6.4.1 8.82466 Pi + ADP + COOH-CH2-CO-COOH ---> ATP + CO2(aq) + CH3-CO-COOH
Path_21 ends here.
EC1.2.1 -42.6387 CHO-CH(OH)-CH2p + NAD_ox + H2O ---> COOH-CH(OH)-CH2p + NAD_red
EC2.7.1 21.9125 ADP + COOH-CH(OH)-CH2p ---> ATP + CH2(OH)-CH(OH)-COOH
EC2.7.1 -15.9916 CH2(OH)-CH(OH)-COOH + ATP ---> CH2(OH)-CHp-COOH + ADP
EC4.2.1 -3.51984 CH2(OH)-CHp-COOH ---> CH2=Cp-COOH + H2O
EC4.1.1 -1.60149 ADP + CO2(aq) + CH2=Cp-COOH ---> H2O + ATP + COOH-CH2-CO-COOH
EC6.4.1 8.82466 Pi + ADP + COOH-CH2-CO-COOH ---> ATP + CO2(aq) + CH3-CO-COOH
Path_22 ends here.
EC2.7.1 -15.565 CHO-CH(OH)-CH2p + ATP ---> CHO-CHp-CH2p + ADP
EC1.2.1 -47.162 CHO-CHp-CH2p + NAD_ox + H2O ---> COOH-CHp-CH2p + NAD_red
EC2.7.1 26.0092 ADP + COOH-CHp-CH2p ---> ATP + CH2(OH)-CHp-COOH
EC4.2.1 -3.51984 CH2(OH)-CHp-COOH ---> CH2=Cp-COOH + H2O
EC4.1.1 -1.60149 ADP + CO2(aq) + CH2=Cp-COOH ---> H2O + ATP + COOH-CH2-CO-COOH
EC6.4.1 8.82466 Pi + ADP + COOH-CH2-CO-COOH ---> ATP + CO2(aq) + CH3-CO-COOH
Path_23 ends here.
EC1.2.1 -42.6387 CHO-CH(OH)-CH2p + NAD_ox + H2O ---> COOH-CH(OH)-CH2p + NAD_red
EC3.1.3 16.0737 Pi + COOH-CH(OH)-CH2p ---> H2O + COOH-CHp-CH2p
EC3.1.3 -10.1528 COOH-CHp-CH2p + H2O ---> CH2(OH)-CHp-COOH + Pi
EC4.2.1 -3.51984 CH2(OH)-CHp-COOH ---> CH2=Cp-COOH + H2O
EC4.1.1 -1.60149 ADP + CO2(aq) + CH2=Cp-COOH ---> H2O + ATP + COOH-CH2-CO-COOH
EC6.4.1 8.82466 Pi + ADP + COOH-CH2-CO-COOH ---> ATP + CO2(aq) + CH3-CO-COOH
Path_24 ends here.
EC1.2.1 -42.6387 CHO-CH(OH)-CH2p + NAD_ox + H2O ---> COOH-CH(OH)-CH2p + NAD_red
EC4.2.1 0.263665 COOH-CH(OH)-CH2p ---> COOH-CH=CHp + H2O
EC4.1.1 8.803 CO2(aq) + COOH-CH=CHp ---> H2O + COOH-CH=Cp-COOH
EC4.1.1 -6.66561 COOH-CH=Cp-COOH + H2O ---> CH2=Cp-COOH + CO2(aq)
EC4.1.1 -1.60149 ADP + CO2(aq) + CH2=Cp-COOH ---> H2O + ATP + COOH-CH2-CO-COOH
EC6.4.1 8.82466 Pi + ADP + COOH-CH2-CO-COOH ---> ATP + CO2(aq) + CH3-CO-COOH
Path_25 ends here.
EC1.2.1 -42.6387 CHO-CH(OH)-CH2p + NAD_ox + H2O ---> COOH-CH(OH)-CH2p + NAD_red
EC5.4.2 5.9209 COOH-CH(OH)-CH2p ---> CH2(OH)-CHp-COOH
EC4.2.1 -3.51984 CH2(OH)-CHp-COOH ---> CH2=Cp-COOH + H2O
EC4.1.1 6.66561 CO2(aq) + CH2=Cp-COOH ---> H2O + COOH-CH=Cp-COOH
EC2.7.1 -8.26709 COOH-CH=Cp-COOH + ADP ---> COOH-CH2-CO-COOH + ATP
EC6.4.1 8.82466 Pi + ADP + COOH-CH2-CO-COOH ---> ATP + CO2(aq) + CH3-CO-COOH
Path_26 ends here.
EC1.2.1 -42.6387 CHO-CH(OH)-CH2p + NAD_ox + H2O ---> COOH-CH(OH)-CH2p + NAD_red
EC4.2.1 0.263665 COOH-CH(OH)-CH2p ---> COOH-CH=CHp + H2O
EC2.7.1 0.06 ADP + COOH-CH=CHp ---> ATP + CH(OH)=CH-COOH
EC4.1.1 8.803 CO2(aq) + CH(OH)=CH-COOH ---> H2O + COOH-CH=C(OH)-COOH
EC5.3.2 -8.32709 COOH-CH=C(OH)-COOH ---> COOH-CH2-CO-COOH
EC6.4.1 8.82466 Pi + ADP + COOH-CH2-CO-COOH ---> ATP + CO2(aq) + CH3-CO-COOH
Path_27 ends here.
EC1.2.1 -42.6387 CHO-CH(OH)-CH2p + NAD_ox + H2O ---> COOH-CH(OH)-CH2p + NAD_red
EC2.7.1 21.9125 ADP + COOH-CH(OH)-CH2p ---> ATP + CH2(OH)-CH(OH)-COOH
EC4.2.1 -21.5889 CH2(OH)-CH(OH)-COOH ---> CH(OH)=CH-COOH + H2O
EC4.1.1 8.803 CO2(aq) + CH(OH)=CH-COOH ---> H2O + COOH-CH=C(OH)-COOH
EC5.3.2 -8.32709 COOH-CH=C(OH)-COOH ---> COOH-CH2-CO-COOH
EC6.4.1 8.82466 Pi + ADP + COOH-CH2-CO-COOH ---> ATP + CO2(aq) + CH3-CO-COOH
Path_28 ends here.
EC1.2.1 -42.6387 CHO-CH(OH)-CH2p + NAD_ox + H2O ---> COOH-CH(OH)-CH2p + NAD_red
EC2.7.1 21.9125 ADP + COOH-CH(OH)-CH2p ---> ATP + CH2(OH)-CH(OH)-COOH
EC4.2.1 -19.4503 CH2(OH)-CH(OH)-COOH ---> CH2=C(OH)-COOH + H2O
EC4.1.1 6.66444 CO2(aq) + CH2=C(OH)-COOH ---> H2O + COOH-CH=C(OH)-COOH
EC5.3.2 -8.32709 COOH-CH=C(OH)-COOH ---> COOH-CH2-CO-COOH
EC6.4.1 8.82466 Pi + ADP + COOH-CH2-CO-COOH ---> ATP + CO2(aq) + CH3-CO-COOH
Path_29 ends here.
EC1.2.1 -42.6387 CHO-CH(OH)-CH2p + NAD_ox + H2O ---> COOH-CH(OH)-CH2p + NAD_red
EC4.2.1 0.263665 COOH-CH(OH)-CH2p ---> COOH-CH=CHp + H2O
EC4.1.1 8.803 CO2(aq) + COOH-CH=CHp ---> H2O + COOH-CH=Cp-COOH
EC2.7.1 0.06 ADP + COOH-CH=Cp-COOH ---> ATP + COOH-CH=C(OH)-COOH
EC5.3.2 -8.32709 COOH-CH=C(OH)-COOH ---> COOH-CH2-CO-COOH
EC6.4.1 8.82466 Pi + ADP + COOH-CH2-CO-COOH ---> ATP + CO2(aq) + CH3-CO-COOH
Path_30 ends here.
EC1.2.1 -42.6387 CHO-CH(OH)-CH2p + NAD_ox + H2O ---> COOH-CH(OH)-CH2p + NAD_red
EC2.7.1 21.9125 ADP + COOH-CH(OH)-CH2p ---> ATP + CH2(OH)-CH(OH)-COOH
EC4.2.1 -19.4503 CH2(OH)-CH(OH)-COOH ---> CH2=C(OH)-COOH + H2O
EC3.1.3 36.1008 Pi + CH2=C(OH)-COOH ---> H2O + CH2=Cp-COOH
EC2.7.1 -28.9388 CH2=Cp-COOH + ADP ---> CH3-CO-COOH + ATP
Path_31 ends here.
EC1.2.1 -42.6387 CHO-CH(OH)-CH2p + NAD_ox + H2O ---> COOH-CH(OH)-CH2p + NAD_red
EC4.2.1 0.263665 COOH-CH(OH)-CH2p ---> COOH-CH=CHp + H2O
EC2.7.1 -19.4 COOH-CH=CHp + ADP ---> CHO-CH2-COOH + ATP
EC4.1.1 49.0924 CHO-CH2-COOH + Pi ---> CH2=CHp + CO2(aq)
EC4.1.1 8.60697 CO2(aq) + CH2=CHp ---> H2O + CH2=Cp-COOH
EC2.7.1 -28.9388 CH2=Cp-COOH + ADP ---> CH3-CO-COOH + ATP
Path_32 ends here.
EC1.2.1 -42.6387 CHO-CH(OH)-CH2p + NAD_ox + H2O ---> COOH-CH(OH)-CH2p + NAD_red
EC2.7.1 21.9125 ADP + COOH-CH(OH)-CH2p ---> ATP + CH2(OH)-CH(OH)-COOH
EC4.2.1 -41.0489 CH2(OH)-CH(OH)-COOH ---> CHO-CH2-COOH + H2O
EC4.1.1 49.0924 CHO-CH2-COOH + Pi ---> CH2=CHp + CO2(aq)
EC4.1.1 8.60697 CO2(aq) + CH2=CHp ---> H2O + CH2=Cp-COOH
EC2.7.1 -28.9388 CH2=Cp-COOH + ADP ---> CH3-CO-COOH + ATP
Path_33 ends here.
EC1.2.1 -42.6387 CHO-CH(OH)-CH2p + NAD_ox + H2O ---> COOH-CH(OH)-CH2p + NAD_red
EC5.4.2 5.9209 COOH-CH(OH)-CH2p ---> CH2(OH)-CHp-COOH
EC2.7.1 15.9916 ADP + CH2(OH)-CHp-COOH ---> ATP + CH2(OH)-CH(OH)-COOH
EC4.2.1 -19.4503 CH2(OH)-CH(OH)-COOH ---> CH2=C(OH)-COOH + H2O
EC3.1.3 36.1008 Pi + CH2=C(OH)-COOH ---> H2O + CH2=Cp-COOH
EC2.7.1 -28.9388 CH2=Cp-COOH + ADP ---> CH3-CO-COOH + ATP
Path_34 ends here.
EC1.2.1 -42.6387 CHO-CH(OH)-CH2p + NAD_ox + H2O ---> COOH-CH(OH)-CH2p + NAD_red
EC4.2.1 0.263665 COOH-CH(OH)-CH2p ---> COOH-CH=CHp + H2O
EC2.7.1 -19.4 COOH-CH=CHp + ADP ---> CHO-CH2-COOH + ATP
EC4.1.1 19.9359 CO2(aq) + CHO-CH2-COOH ---> H2O + COOH-CH2-CO-COOH
EC4.1.1 37.7635 COOH-CH2-CO-COOH + Pi ---> CH2=Cp-COOH + CO2(aq)
EC2.7.1 -28.9388 CH2=Cp-COOH + ADP ---> CH3-CO-COOH + ATP
Path_35 ends here.
EC1.2.1 -42.6387 CHO-CH(OH)-CH2p + NAD_ox + H2O ---> COOH-CH(OH)-CH2p + NAD_red
EC2.7.1 21.9125 ADP + COOH-CH(OH)-CH2p ---> ATP + CH2(OH)-CH(OH)-COOH
EC4.2.1 -19.4503 CH2(OH)-CH(OH)-COOH ---> CH2=C(OH)-COOH + H2O
EC3.1.3 36.1008 Pi + CH2=C(OH)-COOH ---> H2O + CH2=Cp-COOH
EC4.1.1 -37.7635 CO2(aq) + CH2=Cp-COOH ---> Pi + COOH-CH2-CO-COOH
EC6.4.1 8.82466 Pi + ADP + COOH-CH2-CO-COOH ---> ATP + CO2(aq) + CH3-CO-COOH
Path_36 ends here.
EC1.2.1 -42.6387 CHO-CH(OH)-CH2p + NAD_ox + H2O ---> COOH-CH(OH)-CH2p + NAD_red
EC2.7.1 21.9125 ADP + COOH-CH(OH)-CH2p ---> ATP + CH2(OH)-CH(OH)-COOH
EC4.2.1 -41.0489 CH2(OH)-CH(OH)-COOH ---> CHO-CH2-COOH + H2O
EC4.1.1 19.9359 CO2(aq) + CHO-CH2-COOH ---> H2O + COOH-CH2-CO-COOH
EC4.1.1 37.7635 COOH-CH2-CO-COOH + Pi ---> CH2=Cp-COOH + CO2(aq)
EC2.7.1 -28.9388 CH2=Cp-COOH + ADP ---> CH3-CO-COOH + ATP
Path_37 ends here.
EC1.2.1 -42.6387 CHO-CH(OH)-CH2p + NAD_ox + H2O ---> COOH-CH(OH)-CH2p + NAD_red
EC4.2.1 0.263665 COOH-CH(OH)-CH2p ---> COOH-CH=CHp + H2O
EC4.1.1 8.803 CO2(aq) + COOH-CH=CHp ---> H2O + COOH-CH=Cp-COOH
EC2.7.1 -8.26709 COOH-CH=Cp-COOH + ADP ---> COOH-CH2-CO-COOH + ATP
EC4.1.1 37.7635 COOH-CH2-CO-COOH + Pi ---> CH2=Cp-COOH + CO2(aq)
EC2.7.1 -28.9388 CH2=Cp-COOH + ADP ---> CH3-CO-COOH + ATP
Path_38 ends here.
EC1.2.1 -42.6387 CHO-CH(OH)-CH2p + NAD_ox + H2O ---> COOH-CH(OH)-CH2p + NAD_red
EC5.4.2 5.9209 COOH-CH(OH)-CH2p ---> CH2(OH)-CHp-COOH
3.5.1.deamination 11.7328 NH3(aq) + CH2(OH)-CHp-COOH ---> H2O + CH2(OH)-CHp-CO(NH2)
EC4.2.1 -3.528 CH2(OH)-CHp-CO(NH2) ---> CH2=Cp-CO(NH2) + H2O
6.3.1.Acid-Ammonia-Ligation 24.4374 Pi + ADP + CH2=Cp-CO(NH2) ---> NH3(aq) + ATP + CH2=Cp-COOH
EC2.7.1 -28.9388 CH2=Cp-COOH + ADP ---> CH3-CO-COOH + ATP
Path_39 ends here.
EC1.2.1 -42.6387 CHO-CH(OH)-CH2p + NAD_ox + H2O ---> COOH-CH(OH)-CH2p + NAD_red
3.5.1.deamination -1.12633 NH3(aq) + COOH-CH(OH)-CH2p ---> H2O + CO(NH2)-CH(OH)-CH2p
EC5.4.2 18.78 CO(NH2)-CH(OH)-CH2p ---> CH2(OH)-CHp-CO(NH2)
EC4.2.1 -3.528 CH2(OH)-CHp-CO(NH2) ---> CH2=Cp-CO(NH2) + H2O
6.3.1.Acid-Ammonia-Ligation 24.4374 Pi + ADP + CH2=Cp-CO(NH2) ---> NH3(aq) + ATP + CH2=Cp-COOH
EC2.7.1 -28.9388 CH2=Cp-COOH + ADP ---> CH3-CO-COOH + ATP
Path_40 ends here.
EC1.2.1 -42.6387 CHO-CH(OH)-CH2p + NAD_ox + H2O ---> COOH-CH(OH)-CH2p + NAD_red
EC2.7.1 21.9125 ADP + COOH-CH(OH)-CH2p ---> ATP + CH2(OH)-CH(OH)-COOH
EC4.2.1 -19.4503 CH2(OH)-CH(OH)-COOH ---> CH2=C(OH)-COOH + H2O
EC3.1.3 36.1008 Pi + CH2=C(OH)-COOH ---> H2O + CH2=Cp-COOH
EC2.7.9 -17.7208 CH2=Cp-COOH + AMP + PPi ---> CH3-CO-COOH + ATP + Pi
Path_41 ends here.
EC1.2.1 -42.6387 CHO-CH(OH)-CH2p + NAD_ox + H2O ---> COOH-CH(OH)-CH2p + NAD_red
EC2.7.1 21.9125 ADP + COOH-CH(OH)-CH2p ---> ATP + CH2(OH)-CH(OH)-COOH
EC3.1.3 20.1704 Pi + CH2(OH)-CH(OH)-COOH ---> H2O + CH2(OH)-CHp-COOH
EC4.2.1 -3.51984 CH2(OH)-CHp-COOH ---> CH2=Cp-COOH + H2O
EC2.7.1 -28.9388 CH2=Cp-COOH + ADP ---> CH3-CO-COOH + ATP
Path_42 ends here.
EC1.2.1 -42.6387 CHO-CH(OH)-CH2p + NAD_ox + H2O ---> COOH-CH(OH)-CH2p + NAD_red
EC3.1.3 16.0737 Pi + COOH-CH(OH)-CH2p ---> H2O + COOH-CHp-CH2p
EC2.7.1 26.0092 ADP + COOH-CHp-CH2p ---> ATP + CH2(OH)-CHp-COOH
EC4.2.1 -3.51984 CH2(OH)-CHp-COOH ---> CH2=Cp-COOH + H2O
EC2.7.1 -28.9388 CH2=Cp-COOH + ADP ---> CH3-CO-COOH + ATP
Path_43 ends here.
EC1.2.1 -42.6387 CHO-CH(OH)-CH2p + NAD_ox + H2O ---> COOH-CH(OH)-CH2p + NAD_red
EC2.7.1 21.9125 ADP + COOH-CH(OH)-CH2p ---> ATP + CH2(OH)-CH(OH)-COOH
EC4.2.1 -41.0489 CH2(OH)-CH(OH)-COOH ---> CHO-CH2-COOH + H2O
EC4.1.1 49.0924 CHO-CH2-COOH + Pi ---> CH2=CHp + CO2(aq)
EC4.1.1 8.60697 CO2(aq) + CH2=CHp ---> H2O + CH2=Cp-COOH
EC2.7.9 -17.7208 CH2=Cp-COOH + AMP + PPi ---> CH3-CO-COOH + ATP + Pi
Path_44 ends here.
EC1.2.1 -42.6387 CHO-CH(OH)-CH2p + NAD_ox + H2O ---> COOH-CH(OH)-CH2p + NAD_red
EC5.4.2 5.9209 COOH-CH(OH)-CH2p ---> CH2(OH)-CHp-COOH
EC2.7.1 15.9916 ADP + CH2(OH)-CHp-COOH ---> ATP + CH2(OH)-CH(OH)-COOH
EC4.2.1 -19.4503 CH2(OH)-CH(OH)-COOH ---> CH2=C(OH)-COOH + H2O
EC3.1.3 36.1008 Pi + CH2=C(OH)-COOH ---> H2O + CH2=Cp-COOH
EC2.7.9 -17.7208 CH2=Cp-COOH + AMP + PPi ---> CH3-CO-COOH + ATP + Pi
Path_45 ends here.
EC1.2.1 -42.6387 CHO-CH(OH)-CH2p + NAD_ox + H2O ---> COOH-CH(OH)-CH2p + NAD_red
EC4.2.1 0.263665 COOH-CH(OH)-CH2p ---> COOH-CH=CHp + H2O
EC2.7.1 -19.4 COOH-CH=CHp + ADP ---> CHO-CH2-COOH + ATP
EC4.1.1 49.0924 CHO-CH2-COOH + Pi ---> CH2=CHp + CO2(aq)
EC4.1.1 8.60697 CO2(aq) + CH2=CHp ---> H2O + CH2=Cp-COOH
EC2.7.9 -17.7208 CH2=Cp-COOH + AMP + PPi ---> CH3-CO-COOH + ATP + Pi
Path_46 ends here.
EC1.2.1 -42.6387 CHO-CH(OH)-CH2p + NAD_ox + H2O ---> COOH-CH(OH)-CH2p + NAD_red
EC2.7.1 21.9125 ADP + COOH-CH(OH)-CH2p ---> ATP + CH2(OH)-CH(OH)-COOH
EC4.2.1 -41.0489 CH2(OH)-CH(OH)-COOH ---> CHO-CH2-COOH + H2O
EC4.1.1 19.9359 CO2(aq) + CHO-CH2-COOH ---> H2O + COOH-CH2-CO-COOH
EC4.1.1 37.7635 COOH-CH2-CO-COOH + Pi ---> CH2=Cp-COOH + CO2(aq)
EC2.7.9 -17.7208 CH2=Cp-COOH + AMP + PPi ---> CH3-CO-COOH + ATP + Pi
Path_47 ends here.
EC1.2.1 -42.6387 CHO-CH(OH)-CH2p + NAD_ox + H2O ---> COOH-CH(OH)-CH2p + NAD_red
EC4.2.1 0.263665 COOH-CH(OH)-CH2p ---> COOH-CH=CHp + H2O
EC2.7.1 -19.4 COOH-CH=CHp + ADP ---> CHO-CH2-COOH + ATP
EC4.1.1 19.9359 CO2(aq) + CHO-CH2-COOH ---> H2O + COOH-CH2-CO-COOH
EC4.1.1 37.7635 COOH-CH2-CO-COOH + Pi ---> CH2=Cp-COOH + CO2(aq)
EC2.7.9 -17.7208 CH2=Cp-COOH + AMP + PPi ---> CH3-CO-COOH + ATP + Pi
Path_48 ends here.
EC1.2.1 -42.6387 CHO-CH(OH)-CH2p + NAD_ox + H2O ---> COOH-CH(OH)-CH2p + NAD_red
EC4.2.1 0.263665 COOH-CH(OH)-CH2p ---> COOH-CH=CHp + H2O
EC4.1.1 8.803 CO2(aq) + COOH-CH=CHp ---> H2O + COOH-CH=Cp-COOH
EC2.7.1 -8.26709 COOH-CH=Cp-COOH + ADP ---> COOH-CH2-CO-COOH + ATP
EC4.1.1 37.7635 COOH-CH2-CO-COOH + Pi ---> CH2=Cp-COOH + CO2(aq)
EC2.7.9 -17.7208 CH2=Cp-COOH + AMP + PPi ---> CH3-CO-COOH + ATP + Pi
Path_49 ends here.
EC1.2.1 -42.6387 CHO-CH(OH)-CH2p + NAD_ox + H2O ---> COOH-CH(OH)-CH2p + NAD_red
EC5.4.2 5.9209 COOH-CH(OH)-CH2p ---> CH2(OH)-CHp-COOH
3.5.1.deamination 11.7328 NH3(aq) + CH2(OH)-CHp-COOH ---> H2O + CH2(OH)-CHp-CO(NH2)
EC4.2.1 -3.528 CH2(OH)-CHp-CO(NH2) ---> CH2=Cp-CO(NH2) + H2O
6.3.1.Acid-Ammonia-Ligation 24.4374 Pi + ADP + CH2=Cp-CO(NH2) ---> NH3(aq) + ATP + CH2=Cp-COOH
EC2.7.9 -17.7208 CH2=Cp-COOH + AMP + PPi ---> CH3-CO-COOH + ATP + Pi
Path_50 ends here.
EC1.2.1 -42.6387 CHO-CH(OH)-CH2p + NAD_ox + H2O ---> COOH-CH(OH)-CH2p + NAD_red
3.5.1.deamination -1.12633 NH3(aq) + COOH-CH(OH)-CH2p ---> H2O + CO(NH2)-CH(OH)-CH2p
EC5.4.2 18.78 CO(NH2)-CH(OH)-CH2p ---> CH2(OH)-CHp-CO(NH2)
EC4.2.1 -3.528 CH2(OH)-CHp-CO(NH2) ---> CH2=Cp-CO(NH2) + H2O
6.3.1.Acid-Ammonia-Ligation 24.4374 Pi + ADP + CH2=Cp-CO(NH2) ---> NH3(aq) + ATP + CH2=Cp-COOH
EC2.7.9 -17.7208 CH2=Cp-COOH + AMP + PPi ---> CH3-CO-COOH + ATP + Pi
Path_51 ends here.
EC1.2.1 -42.6387 CHO-CH(OH)-CH2p + NAD_ox + H2O ---> COOH-CH(OH)-CH2p + NAD_red
EC2.7.1 21.9125 ADP + COOH-CH(OH)-CH2p ---> ATP + CH2(OH)-CH(OH)-COOH
EC3.1.3 20.1704 Pi + CH2(OH)-CH(OH)-COOH ---> H2O + CH2(OH)-CHp-COOH
EC4.2.1 -3.51984 CH2(OH)-CHp-COOH ---> CH2=Cp-COOH + H2O
EC4.1.1 -37.7635 CO2(aq) + CH2=Cp-COOH ---> Pi + COOH-CH2-CO-COOH
EC6.4.1 8.82466 Pi + ADP + COOH-CH2-CO-COOH ---> ATP + CO2(aq) + CH3-CO-COOH
Path_52 ends here.
EC1.2.1 -42.6387 CHO-CH(OH)-CH2p + NAD_ox + H2O ---> COOH-CH(OH)-CH2p + NAD_red
EC3.1.3 16.0737 Pi + COOH-CH(OH)-CH2p ---> H2O + COOH-CHp-CH2p
EC2.7.1 26.0092 ADP + COOH-CHp-CH2p ---> ATP + CH2(OH)-CHp-COOH
EC4.2.1 -3.51984 CH2(OH)-CHp-COOH ---> CH2=Cp-COOH + H2O
EC4.1.1 -37.7635 CO2(aq) + CH2=Cp-COOH ---> Pi + COOH-CH2-CO-COOH
EC6.4.1 8.82466 Pi + ADP + COOH-CH2-CO-COOH ---> ATP + CO2(aq) + CH3-CO-COOH
Path_53 ends here.
EC2.7.1 -15.565 CHO-CH(OH)-CH2p + ATP ---> CHO-CHp-CH2p + ADP
EC1.2.1 -2.57 CHO-CHp-CH2p + NAD_ox + Pi ---> CH2p-CHp-COp + NAD_red
EC2.7.2 -8.43 ADP + CH2p-CHp-COp ---> ATP + COOH-CHp-CH2p
EC2.7.1 26.0092 ADP + COOH-CHp-CH2p ---> ATP + CH2(OH)-CHp-COOH
EC4.2.1 -3.51984 CH2(OH)-CHp-COOH ---> CH2=Cp-COOH + H2O
EC2.7.1 -28.9388 CH2=Cp-COOH + ADP ---> CH3-CO-COOH + ATP
Path_54 ends here.
EC1.2.1 1.71339 CHO-CH(OH)-CH2p + NAD_ox + Pi ---> CH2p-CH(OH)-COp + NAD_red
EC3.6.1 -44.3521 CH2p-CH(OH)-COp + H2O ---> COOH-CH(OH)-CH2p + Pi
EC4.2.1 0.263665 COOH-CH(OH)-CH2p ---> COOH-CH=CHp + H2O
EC2.7.1 -19.4 COOH-CH=CHp + ADP ---> CHO-CH2-COOH + ATP
EC4.1.1 19.9359 CO2(aq) + CHO-CH2-COOH ---> H2O + COOH-CH2-CO-COOH
EC6.4.1 8.82466 Pi + ADP + COOH-CH2-CO-COOH ---> ATP + CO2(aq) + CH3-CO-COOH
Path_55 ends here.
EC1.2.1 1.71339 CHO-CH(OH)-CH2p + NAD_ox + Pi ---> CH2p-CH(OH)-COp + NAD_red
EC3.6.1 -44.3521 CH2p-CH(OH)-COp + H2O ---> COOH-CH(OH)-CH2p + Pi
EC5.4.2 5.9209 COOH-CH(OH)-CH2p ---> CH2(OH)-CHp-COOH
EC4.2.1 -3.51984 CH2(OH)-CHp-COOH ---> CH2=Cp-COOH + H2O
EC4.1.1 -1.60149 ADP + CO2(aq) + CH2=Cp-COOH ---> H2O + ATP + COOH-CH2-CO-COOH
EC6.4.1 8.82466 Pi + ADP + COOH-CH2-CO-COOH ---> ATP + CO2(aq) + CH3-CO-COOH
Path_56 ends here.
EC1.2.1 1.71339 CHO-CH(OH)-CH2p + NAD_ox + Pi ---> CH2p-CH(OH)-COp + NAD_red
EC5.4.2 -28.2784 CH2p-CH(OH)-COp ---> COOH-CHp-CH2p
EC3.1.3 -10.1528 COOH-CHp-CH2p + H2O ---> CH2(OH)-CHp-COOH + Pi
EC4.2.1 -3.51984 CH2(OH)-CHp-COOH ---> CH2=Cp-COOH + H2O
EC4.1.1 -1.60149 ADP + CO2(aq) + CH2=Cp-COOH ---> H2O + ATP + COOH-CH2-CO-COOH
EC6.4.1 8.82466 Pi + ADP + COOH-CH2-CO-COOH ---> ATP + CO2(aq) + CH3-CO-COOH
Path_57 ends here.
EC1.2.1 1.71339 CHO-CH(OH)-CH2p + NAD_ox + Pi ---> CH2p-CH(OH)-COp + NAD_red
EC3.6.1 -44.3521 CH2p-CH(OH)-COp + H2O ---> COOH-CH(OH)-CH2p + Pi
EC2.7.1 21.9125 ADP + COOH-CH(OH)-CH2p ---> ATP + CH2(OH)-CH(OH)-COOH
EC4.2.1 -41.0489 CH2(OH)-CH(OH)-COOH ---> CHO-CH2-COOH + H2O
EC4.1.1 19.9359 CO2(aq) + CHO-CH2-COOH ---> H2O + COOH-CH2-CO-COOH
EC6.4.1 8.82466 Pi + ADP + COOH-CH2-CO-COOH ---> ATP + CO2(aq) + CH3-CO-COOH
Path_58 ends here.
EC1.2.1 1.71339 CHO-CH(OH)-CH2p + NAD_ox + Pi ---> CH2p-CH(OH)-COp + NAD_red
EC3.1.3 -8.56042 CH2p-CH(OH)-COp + H2O ---> CH2(OH)-CH(OH)-COp + Pi
EC5.4.2 -29.8708 CH2(OH)-CH(OH)-COp ---> CH2(OH)-CHp-COOH
EC4.2.1 -3.51984 CH2(OH)-CHp-COOH ---> CH2=Cp-COOH + H2O
EC4.1.1 -1.60149 ADP + CO2(aq) + CH2=Cp-COOH ---> H2O + ATP + COOH-CH2-CO-COOH
EC6.4.1 8.82466 Pi + ADP + COOH-CH2-CO-COOH ---> ATP + CO2(aq) + CH3-CO-COOH
Path_59 ends here.
EC1.2.1 1.71339 CHO-CH(OH)-CH2p + NAD_ox + Pi ---> CH2p-CH(OH)-COp + NAD_red
EC3.1.3 -8.56042 CH2p-CH(OH)-COp + H2O ---> CH2(OH)-CH(OH)-COp + Pi
EC4.2.1 -44.818 CH2(OH)-CH(OH)-COp ---> CHO-CH2-COp + H2O
EC2.7.2 -10.11 ADP + CHO-CH2-COp ---> ATP + CHO-CH2-COOH
EC4.1.1 19.9359 CO2(aq) + CHO-CH2-COOH ---> H2O + COOH-CH2-CO-COOH
EC6.4.1 8.82466 Pi + ADP + COOH-CH2-CO-COOH ---> ATP + CO2(aq) + CH3-CO-COOH
Path_60 ends here.
EC1.2.1 1.71339 CHO-CH(OH)-CH2p + NAD_ox + Pi ---> CH2p-CH(OH)-COp + NAD_red
EC3.1.3 -8.56042 CH2p-CH(OH)-COp + H2O ---> CH2(OH)-CH(OH)-COp + Pi
EC4.2.1 -24.888 CH2(OH)-CH(OH)-COp ---> CH2=C(OH)-COp + H2O
EC5.4.2 -8.50261 CH2=C(OH)-COp ---> CH2=Cp-COOH
EC4.1.1 -1.60149 ADP + CO2(aq) + CH2=Cp-COOH ---> H2O + ATP + COOH-CH2-CO-COOH
EC6.4.1 8.82466 Pi + ADP + COOH-CH2-CO-COOH ---> ATP + CO2(aq) + CH3-CO-COOH
Path_61 ends here.
EC1.2.1 1.71339 CHO-CH(OH)-CH2p + NAD_ox + Pi ---> CH2p-CH(OH)-COp + NAD_red
EC3.1.3 -8.56042 CH2p-CH(OH)-COp + H2O ---> CH2(OH)-CH(OH)-COp + Pi
EC2.7.2 -13.8791 ADP + CH2(OH)-CH(OH)-COp ---> ATP + CH2(OH)-CH(OH)-COOH
EC4.2.1 -41.0489 CH2(OH)-CH(OH)-COOH ---> CHO-CH2-COOH + H2O
EC4.1.1 19.9359 CO2(aq) + CHO-CH2-COOH ---> H2O + COOH-CH2-CO-COOH
EC6.4.1 8.82466 Pi + ADP + COOH-CH2-CO-COOH ---> ATP + CO2(aq) + CH3-CO-COOH
Path_62 ends here.
EC1.2.1 1.71339 CHO-CH(OH)-CH2p + NAD_ox + Pi ---> CH2p-CH(OH)-COp + NAD_red
EC3.1.3 -8.56042 CH2p-CH(OH)-COp + H2O ---> CH2(OH)-CH(OH)-COp + Pi
EC4.2.1 -61.248 CH2(OH)-CH(OH)-COp ---> CH3-CO-COp + H2O
EC4.1.1 24.193 CO2(aq) + CH3-CO-COp ---> H2O + COOH-CH2-CO-COp
EC2.7.2 2.06291 ADP + COOH-CH2-CO-COp ---> ATP + COOH-CH2-CO-COOH
EC6.4.1 8.82466 Pi + ADP + COOH-CH2-CO-COOH ---> ATP + CO2(aq) + CH3-CO-COOH
Path_63 ends here.
EC1.2.1 1.71339 CHO-CH(OH)-CH2p + NAD_ox + Pi ---> CH2p-CH(OH)-COp + NAD_red
EC3.6.1 -44.3521 CH2p-CH(OH)-COp + H2O ---> COOH-CH(OH)-CH2p + Pi
EC4.2.1 0.263665 COOH-CH(OH)-CH2p ---> COOH-CH=CHp + H2O
EC4.1.1 8.803 CO2(aq) + COOH-CH=CHp ---> H2O + COOH-CH=Cp-COOH
EC2.7.1 -8.26709 COOH-CH=Cp-COOH + ADP ---> COOH-CH2-CO-COOH + ATP
EC6.4.1 8.82466 Pi + ADP + COOH-CH2-CO-COOH ---> ATP + CO2(aq) + CH3-CO-COOH
Path_64 ends here.
EC1.2.1 1.71339 CHO-CH(OH)-CH2p + NAD_ox + Pi ---> CH2p-CH(OH)-COp + NAD_red
EC3.1.3 -8.56042 CH2p-CH(OH)-COp + H2O ---> CH2(OH)-CH(OH)-COp + Pi
EC4.2.1 -44.818 CH2(OH)-CH(OH)-COp ---> CHO-CH2-COp + H2O
EC4.1.1 19.013 CO2(aq) + CHO-CH2-COp ---> H2O + COOH-CO-CH2-COp
EC2.7.2 -9.18709 ADP + COOH-CO-CH2-COp ---> ATP + COOH-CH2-CO-COOH
EC6.4.1 8.82466 Pi + ADP + COOH-CH2-CO-COOH ---> ATP + CO2(aq) + CH3-CO-COOH
Path_65 ends here.
EC1.2.1 -42.6387 CHO-CH(OH)-CH2p + NAD_ox + H2O ---> COOH-CH(OH)-CH2p + NAD_red
EC4.2.1 0.263665 COOH-CH(OH)-CH2p ---> COOH-CH=CHp + H2O
EC2.7.9 -8.182 COOH-CH=CHp + AMP + PPi ---> CHO-CH2-COOH + ATP + Pi
EC4.1.1 19.9359 CO2(aq) + CHO-CH2-COOH ---> H2O + COOH-CH2-CO-COOH
EC6.4.1 8.82466 Pi + ADP + COOH-CH2-CO-COOH ---> ATP + CO2(aq) + CH3-CO-COOH
Path_66 ends here.
EC1.2.1 -42.6387 CHO-CH(OH)-CH2p + NAD_ox + H2O ---> COOH-CH(OH)-CH2p + NAD_red
EC4.2.1 0.263665 COOH-CH(OH)-CH2p ---> COOH-CH=CHp + H2O
EC4.1.1 8.803 CO2(aq) + COOH-CH=CHp ---> H2O + COOH-CH=Cp-COOH
EC2.7.9 2.95091 COOH-CH=Cp-COOH + AMP + PPi ---> COOH-CH2-CO-COOH + ATP + Pi
EC6.4.1 8.82466 Pi + ADP + COOH-CH2-CO-COOH ---> ATP + CO2(aq) + CH3-CO-COOH
Path_67 ends here.
EC1.2.1 -42.6387 CHO-CH(OH)-CH2p + NAD_ox + H2O ---> COOH-CH(OH)-CH2p + NAD_red
3.5.1.deamination -1.12633 NH3(aq) + COOH-CH(OH)-CH2p ---> H2O + CO(NH2)-CH(OH)-CH2p
EC5.4.2 18.78 CO(NH2)-CH(OH)-CH2p ---> CH2(OH)-CHp-CO(NH2)
6.3.1.Acid-Ammonia-Ligation 24.4292 Pi + ADP + CH2(OH)-CHp-CO(NH2) ---> NH3(aq) + ATP + CH2(OH)-CHp-COOH
EC4.2.1 -3.51984 CH2(OH)-CHp-COOH ---> CH2=Cp-COOH + H2O
EC2.7.1 -28.9388 CH2=Cp-COOH + ADP ---> CH3-CO-COOH + ATP
Path_68 ends here.
EC1.2.1 -42.6387 CHO-CH(OH)-CH2p + NAD_ox + H2O ---> COOH-CH(OH)-CH2p + NAD_red
EC2.7.1 21.9125 ADP + COOH-CH(OH)-CH2p ---> ATP + CH2(OH)-CH(OH)-COOH
EC3.1.3 20.1704 Pi + CH2(OH)-CH(OH)-COOH ---> H2O + CH2(OH)-CHp-COOH
EC4.2.1 -3.51984 CH2(OH)-CHp-COOH ---> CH2=Cp-COOH + H2O
EC2.7.9 -17.7208 CH2=Cp-COOH + AMP + PPi ---> CH3-CO-COOH + ATP + Pi
Path_69 ends here.
EC1.2.1 -42.6387 CHO-CH(OH)-CH2p + NAD_ox + H2O ---> COOH-CH(OH)-CH2p + NAD_red
EC3.1.3 16.0737 Pi + COOH-CH(OH)-CH2p ---> H2O + COOH-CHp-CH2p
EC2.7.1 26.0092 ADP + COOH-CHp-CH2p ---> ATP + CH2(OH)-CHp-COOH
EC4.2.1 -3.51984 CH2(OH)-CHp-COOH ---> CH2=Cp-COOH + H2O
EC2.7.9 -17.7208 CH2=Cp-COOH + AMP + PPi ---> CH3-CO-COOH + ATP + Pi
Path_70 ends here.
EC1.2.1 -42.6387 CHO-CH(OH)-CH2p + NAD_ox + H2O ---> COOH-CH(OH)-CH2p + NAD_red
EC2.7.1 21.9125 ADP + COOH-CH(OH)-CH2p ---> ATP + CH2(OH)-CH(OH)-COOH
EC3.1.3 20.1704 Pi + CH2(OH)-CH(OH)-COOH ---> H2O + CH2(OH)-CHp-COOH
EC4.2.1 -3.51984 CH2(OH)-CHp-COOH ---> CH2=Cp-COOH + H2O
EC2.7.1 0.0611682 ADP + CH2=Cp-COOH ---> ATP + CH2=C(OH)-COOH
EC5.3.2 -29.0 CH2=C(OH)-COOH ---> CH3-CO-COOH
Path_71 ends here.
EC1.2.1 -42.6387 CHO-CH(OH)-CH2p + NAD_ox + H2O ---> COOH-CH(OH)-CH2p + NAD_red
EC3.1.3 16.0737 Pi + COOH-CH(OH)-CH2p ---> H2O + COOH-CHp-CH2p
EC2.7.1 26.0092 ADP + COOH-CHp-CH2p ---> ATP + CH2(OH)-CHp-COOH
EC4.2.1 -3.51984 CH2(OH)-CHp-COOH ---> CH2=Cp-COOH + H2O
EC2.7.1 0.0611682 ADP + CH2=Cp-COOH ---> ATP + CH2=C(OH)-COOH
EC5.3.2 -29.0 CH2=C(OH)-COOH ---> CH3-CO-COOH
Path_72 ends here.
EC1.2.1 1.71339 CHO-CH(OH)-CH2p + NAD_ox + Pi ---> CH2p-CH(OH)-COp + NAD_red
EC2.7.2 -8.19008 ADP + CH2p-CH(OH)-COp ---> ATP + COOH-CH(OH)-CH2p
EC3.1.3 -14.2495 COOH-CH(OH)-CH2p + H2O ---> CH2(OH)-CH(OH)-COOH + Pi
EC4.2.1 -41.0489 CH2(OH)-CH(OH)-COOH ---> CHO-CH2-COOH + H2O
EC4.1.1 19.9359 CO2(aq) + CHO-CH2-COOH ---> H2O + COOH-CH2-CO-COOH
EC6.4.1 8.82466 Pi + ADP + COOH-CH2-CO-COOH ---> ATP + CO2(aq) + CH3-CO-COOH
Path_73 ends here.
EC1.2.1 -42.6387 CHO-CH(OH)-CH2p + NAD_ox + H2O ---> COOH-CH(OH)-CH2p + NAD_red
EC4.2.1 0.263665 COOH-CH(OH)-CH2p ---> COOH-CH=CHp + H2O
EC2.7.9 -8.182 COOH-CH=CHp + AMP + PPi ---> CHO-CH2-COOH + ATP + Pi
EC1.1.1 -9.10502 NAD_red + CO2(aq) + CHO-CH2-COOH ---> H2O + NAD_ox + COOH-CH2-CH(OH)-COOH
EC1.1.1 29.0409 COOH-CH2-CH(OH)-COOH + NAD_ox ---> COOH-CH2-CO-COOH + NAD_red
EC6.4.1 8.82466 Pi + ADP + COOH-CH2-CO-COOH ---> ATP + CO2(aq) + CH3-CO-COOH
Path_74 ends here.
EC1.2.1 -42.6387 CHO-CH(OH)-CH2p + NAD_ox + H2O ---> COOH-CH(OH)-CH2p + NAD_red
EC5.4.2 5.9209 COOH-CH(OH)-CH2p ---> CH2(OH)-CHp-COOH
EC4.2.1 -3.51984 CH2(OH)-CHp-COOH ---> CH2=Cp-COOH + H2O
EC4.1.1 6.66561 CO2(aq) + CH2=Cp-COOH ---> H2O + COOH-CH=Cp-COOH
EC2.7.9 2.95091 COOH-CH=Cp-COOH + AMP + PPi ---> COOH-CH2-CO-COOH + ATP + Pi
EC6.4.1 8.82466 Pi + ADP + COOH-CH2-CO-COOH ---> ATP + CO2(aq) + CH3-CO-COOH
Path_75 ends here.
EC1.2.1 -42.6387 CHO-CH(OH)-CH2p + NAD_ox + H2O ---> COOH-CH(OH)-CH2p + NAD_red
EC4.1.1 29.1347 CO2(aq) + COOH-CH(OH)-CH2p ---> H2O + COOH-CH(OH)-CHp-COOH
EC4.2.1 -20.068 COOH-CH(OH)-CHp-COOH ---> COOH-CH=Cp-COOH + H2O
EC2.7.1 -8.26709 COOH-CH=Cp-COOH + ADP ---> COOH-CH2-CO-COOH + ATP
EC6.4.1 8.82466 Pi + ADP + COOH-CH2-CO-COOH ---> ATP + CO2(aq) + CH3-CO-COOH
Path_76 ends here.
EC1.2.1 1.71339 CHO-CH(OH)-CH2p + NAD_ox + Pi ---> CH2p-CH(OH)-COp + NAD_red
EC3.6.1 -44.3521 CH2p-CH(OH)-COp + H2O ---> COOH-CH(OH)-CH2p + Pi
EC2.7.1 21.9125 ADP + COOH-CH(OH)-CH2p ---> ATP + CH2(OH)-CH(OH)-COOH
EC4.2.1 -19.4503 CH2(OH)-CH(OH)-COOH ---> CH2=C(OH)-COOH + H2O
EC3.1.3 36.1008 Pi + CH2=C(OH)-COOH ---> H2O + CH2=Cp-COOH
EC2.7.1 -28.9388 CH2=Cp-COOH + ADP ---> CH3-CO-COOH + ATP
Path_77 ends here.
EC1.2.1 1.71339 CHO-CH(OH)-CH2p + NAD_ox + Pi ---> CH2p-CH(OH)-COp + NAD_red
EC3.1.3 -8.56042 CH2p-CH(OH)-COp + H2O ---> CH2(OH)-CH(OH)-COp + Pi
EC4.2.1 -24.888 CH2(OH)-CH(OH)-COp ---> CH2=C(OH)-COp + H2O
EC2.7.2 -8.44144 ADP + CH2=C(OH)-COp ---> ATP + CH2=C(OH)-COOH
EC3.1.3 36.1008 Pi + CH2=C(OH)-COOH ---> H2O + CH2=Cp-COOH
EC2.7.1 -28.9388 CH2=Cp-COOH + ADP ---> CH3-CO-COOH + ATP
Path_78 ends here.
EC1.2.1 1.71339 CHO-CH(OH)-CH2p + NAD_ox + Pi ---> CH2p-CH(OH)-COp + NAD_red
EC3.1.3 -8.56042 CH2p-CH(OH)-COp + H2O ---> CH2(OH)-CH(OH)-COp + Pi
EC2.7.2 -13.8791 ADP + CH2(OH)-CH(OH)-COp ---> ATP + CH2(OH)-CH(OH)-COOH
EC4.2.1 -19.4503 CH2(OH)-CH(OH)-COOH ---> CH2=C(OH)-COOH + H2O
EC3.1.3 36.1008 Pi + CH2=C(OH)-COOH ---> H2O + CH2=Cp-COOH
EC2.7.1 -28.9388 CH2=Cp-COOH + ADP ---> CH3-CO-COOH + ATP
Path_79 ends here.
EC2.7.1 -15.565 CHO-CH(OH)-CH2p + ATP ---> CHO-CHp-CH2p + ADP
EC1.2.1 -2.57 CHO-CHp-CH2p + NAD_ox + Pi ---> CH2p-CHp-COp + NAD_red
EC2.7.2 -8.43 ADP + CH2p-CHp-COp ---> ATP + COOH-CHp-CH2p
EC2.7.1 26.0092 ADP + COOH-CHp-CH2p ---> ATP + CH2(OH)-CHp-COOH
EC4.2.1 -3.51984 CH2(OH)-CHp-COOH ---> CH2=Cp-COOH + H2O
EC2.7.9 -17.7208 CH2=Cp-COOH + AMP + PPi ---> CH3-CO-COOH + ATP + Pi
Path_80 ends here.
EC1.2.1 1.71339 CHO-CH(OH)-CH2p + NAD_ox + Pi ---> CH2p-CH(OH)-COp + NAD_red
EC2.7.2 -8.19008 ADP + CH2p-CH(OH)-COp ---> ATP + COOH-CH(OH)-CH2p
EC4.1.1 -27.3113 COOH-CH(OH)-CH2p + H2O ---> CH2(OH)-CH2p + CO2(aq)
EC4.2.1 21.1054 CH2(OH)-CH2p ---> CH2=CHp + H2O
EC4.1.1 8.60697 CO2(aq) + CH2=CHp ---> H2O + CH2=Cp-COOH
EC2.7.1 -28.9388 CH2=Cp-COOH + ADP ---> CH3-CO-COOH + ATP
Path_81 ends here.
EC1.2.1 1.71339 CHO-CH(OH)-CH2p + NAD_ox + Pi ---> CH2p-CH(OH)-COp + NAD_red
EC2.7.2 -8.19008 ADP + CH2p-CH(OH)-COp ---> ATP + COOH-CH(OH)-CH2p
EC4.1.1 -27.3113 COOH-CH(OH)-CH2p + H2O ---> CH2(OH)-CH2p + CO2(aq)
EC4.2.1 21.1054 CH2(OH)-CH2p ---> CH2=CHp + H2O
EC4.1.1 8.60697 CO2(aq) + CH2=CHp ---> H2O + CH2=Cp-COOH
EC2.7.1 -28.9388 CH2=Cp-COOH + ADP ---> CH3-CO-COOH + ATP
Path_82 ends here.
EC1.2.1 1.71339 CHO-CH(OH)-CH2p + NAD_ox + Pi ---> CH2p-CH(OH)-COp + NAD_red
EC2.7.2 -8.19008 ADP + CH2p-CH(OH)-COp ---> ATP + COOH-CH(OH)-CH2p
EC3.1.3 -14.2495 COOH-CH(OH)-CH2p + H2O ---> CH2(OH)-CH(OH)-COOH + Pi
EC4.2.1 -19.4503 CH2(OH)-CH(OH)-COOH ---> CH2=C(OH)-COOH + H2O
EC3.1.3 36.1008 Pi + CH2=C(OH)-COOH ---> H2O + CH2=Cp-COOH
EC2.7.1 -28.9388 CH2=Cp-COOH + ADP ---> CH3-CO-COOH + ATP
Path_83 ends here.
EC1.2.1 -42.6387 CHO-CH(OH)-CH2p + NAD_ox + H2O ---> COOH-CH(OH)-CH2p + NAD_red
3.5.1.deamination -1.12633 NH3(aq) + COOH-CH(OH)-CH2p ---> H2O + CO(NH2)-CH(OH)-CH2p
EC5.4.2 18.78 CO(NH2)-CH(OH)-CH2p ---> CH2(OH)-CHp-CO(NH2)
6.3.1.Acid-Ammonia-Ligation 24.4292 Pi + ADP + CH2(OH)-CHp-CO(NH2) ---> NH3(aq) + ATP + CH2(OH)-CHp-COOH
EC4.2.1 -3.51984 CH2(OH)-CHp-COOH ---> CH2=Cp-COOH + H2O
EC2.7.9 -17.7208 CH2=Cp-COOH + AMP + PPi ---> CH3-CO-COOH + ATP + Pi
Path_84 ends here.
EC1.2.1 1.71339 CHO-CH(OH)-CH2p + NAD_ox + Pi ---> CH2p-CH(OH)-COp + NAD_red
EC2.7.2 -8.19008 ADP + CH2p-CH(OH)-COp ---> ATP + COOH-CH(OH)-CH2p
EC4.2.1 0.263665 COOH-CH(OH)-CH2p ---> COOH-CH=CHp + H2O
EC4.1.1 -6.46957 COOH-CH=CHp + H2O ---> CH2=CHp + CO2(aq)
EC4.1.1 8.60697 CO2(aq) + CH2=CHp ---> H2O + CH2=Cp-COOH
EC2.7.1 -28.9388 CH2=Cp-COOH + ADP ---> CH3-CO-COOH + ATP
Path_85 ends here.
EC1.2.1 1.71339 CHO-CH(OH)-CH2p + NAD_ox + Pi ---> CH2p-CH(OH)-COp + NAD_red
EC5.4.2 -28.2784 CH2p-CH(OH)-COp ---> COOH-CHp-CH2p
EC2.7.1 26.0092 ADP + COOH-CHp-CH2p ---> ATP + CH2(OH)-CHp-COOH
EC4.2.1 -3.51984 CH2(OH)-CHp-COOH ---> CH2=Cp-COOH + H2O
EC2.7.1 -28.9388 CH2=Cp-COOH + ADP ---> CH3-CO-COOH + ATP
Path_86 ends here.
EC1.2.1 1.71339 CHO-CH(OH)-CH2p + NAD_ox + Pi ---> CH2p-CH(OH)-COp + NAD_red
EC2.7.2 -8.19008 ADP + CH2p-CH(OH)-COp ---> ATP + COOH-CH(OH)-CH2p
EC5.4.2 5.9209 COOH-CH(OH)-CH2p ---> CH2(OH)-CHp-COOH
EC4.2.1 -3.51984 CH2(OH)-CHp-COOH ---> CH2=Cp-COOH + H2O
EC2.7.1 -28.9388 CH2=Cp-COOH + ADP ---> CH3-CO-COOH + ATP
Path_87 ends here.
EC1.2.1 1.71339 CHO-CH(OH)-CH2p + NAD_ox + Pi ---> CH2p-CH(OH)-COp + NAD_red
EC4.2.1 0.573582 CH2p-CH(OH)-COp ---> CHp=CH-COp + H2O
EC3.6.1 -44.662 CHp=CH-COp + H2O ---> COOH-CH=CHp + Pi
EC2.7.1 -19.4 COOH-CH=CHp + ADP ---> CHO-CH2-COOH + ATP
EC4.1.1 19.9359 CO2(aq) + CHO-CH2-COOH ---> H2O + COOH-CH2-CO-COOH
EC6.4.1 8.82466 Pi + ADP + COOH-CH2-CO-COOH ---> ATP + CO2(aq) + CH3-CO-COOH
Path_88 ends here.
EC1.2.1 1.71339 CHO-CH(OH)-CH2p + NAD_ox + Pi ---> CH2p-CH(OH)-COp + NAD_red
EC4.2.1 0.573582 CH2p-CH(OH)-COp ---> CHp=CH-COp + H2O
EC3.6.1 -44.662 CHp=CH-COp + H2O ---> COOH-CH=CHp + Pi
EC4.1.1 8.803 CO2(aq) + COOH-CH=CHp ---> H2O + COOH-CH=Cp-COOH
EC2.7.1 -8.26709 COOH-CH=Cp-COOH + ADP ---> COOH-CH2-CO-COOH + ATP
EC6.4.1 8.82466 Pi + ADP + COOH-CH2-CO-COOH ---> ATP + CO2(aq) + CH3-CO-COOH
Path_89 ends here.
EC1.2.1 -42.6387 CHO-CH(OH)-CH2p + NAD_ox + H2O ---> COOH-CH(OH)-CH2p + NAD_red
EC4.1.1 29.1347 CO2(aq) + COOH-CH(OH)-CH2p ---> H2O + COOH-CH(OH)-CHp-COOH
EC4.1.1 -23.2138 COOH-CH(OH)-CHp-COOH + H2O ---> CH2(OH)-CHp-COOH + CO2(aq)
EC4.2.1 -3.51984 CH2(OH)-CHp-COOH ---> CH2=Cp-COOH + H2O
EC4.1.1 -1.60149 ADP + CO2(aq) + CH2=Cp-COOH ---> H2O + ATP + COOH-CH2-CO-COOH
EC6.4.1 8.82466 Pi + ADP + COOH-CH2-CO-COOH ---> ATP + CO2(aq) + CH3-CO-COOH
Path_90 ends here.
EC1.2.1 -42.6387 CHO-CH(OH)-CH2p + NAD_ox + H2O ---> COOH-CH(OH)-CH2p + NAD_red
EC4.1.1 29.1347 CO2(aq) + COOH-CH(OH)-CH2p ---> H2O + COOH-CH(OH)-CHp-COOH
EC4.2.1 -20.068 COOH-CH(OH)-CHp-COOH ---> COOH-CH=Cp-COOH + H2O
EC4.1.1 -6.66561 COOH-CH=Cp-COOH + H2O ---> CH2=Cp-COOH + CO2(aq)
EC4.1.1 -1.60149 ADP + CO2(aq) + CH2=Cp-COOH ---> H2O + ATP + COOH-CH2-CO-COOH
EC6.4.1 8.82466 Pi + ADP + COOH-CH2-CO-COOH ---> ATP + CO2(aq) + CH3-CO-COOH
Path_91 ends here.
EC1.2.1 -42.6387 CHO-CH(OH)-CH2p + NAD_ox + H2O ---> COOH-CH(OH)-CH2p + NAD_red
EC5.4.2 5.9209 COOH-CH(OH)-CH2p ---> CH2(OH)-CHp-COOH
EC4.1.1 23.2138 CO2(aq) + CH2(OH)-CHp-COOH ---> H2O + COOH-CH(OH)-CHp-COOH
EC4.2.1 -20.068 COOH-CH(OH)-CHp-COOH ---> COOH-CH=Cp-COOH + H2O
EC2.7.1 -8.26709 COOH-CH=Cp-COOH + ADP ---> COOH-CH2-CO-COOH + ATP
EC6.4.1 8.82466 Pi + ADP + COOH-CH2-CO-COOH ---> ATP + CO2(aq) + CH3-CO-COOH
Path_92 ends here.
EC1.2.1 -42.6387 CHO-CH(OH)-CH2p + NAD_ox + H2O ---> COOH-CH(OH)-CH2p + NAD_red
EC1.1.1 21.6717 COOH-CH(OH)-CH2p + NAD_ox ---> COOH-CO-CH2p + NAD_red
EC1.1.1 7.463 NAD_red + CO2(aq) + COOH-CO-CH2p ---> H2O + NAD_ox + COOH-CH(OH)-CHp-COOH
EC4.2.1 -20.068 COOH-CH(OH)-CHp-COOH ---> COOH-CH=Cp-COOH + H2O
EC2.7.1 -8.26709 COOH-CH=Cp-COOH + ADP ---> COOH-CH2-CO-COOH + ATP
EC6.4.1 8.82466 Pi + ADP + COOH-CH2-CO-COOH ---> ATP + CO2(aq) + CH3-CO-COOH
Path_93 ends here.
EC1.2.1 1.71339 CHO-CH(OH)-CH2p + NAD_ox + Pi ---> CH2p-CH(OH)-COp + NAD_red
EC4.2.1 0.573582 CH2p-CH(OH)-COp ---> CHp=CH-COp + H2O
EC2.7.1 -17.79 CHp=CH-COp + ADP ---> CHO-CH2-COp + ATP
EC3.6.1 -46.272 CHO-CH2-COp + H2O ---> CHO-CH2-COOH + Pi
EC4.1.1 19.9359 CO2(aq) + CHO-CH2-COOH ---> H2O + COOH-CH2-CO-COOH
EC6.4.1 8.82466 Pi + ADP + COOH-CH2-CO-COOH ---> ATP + CO2(aq) + CH3-CO-COOH
Path_94 ends here.
EC1.2.1 -42.6387 CHO-CH(OH)-CH2p + NAD_ox + H2O ---> COOH-CH(OH)-CH2p + NAD_red
EC4.1.1 29.1347 CO2(aq) + COOH-CH(OH)-CH2p ---> H2O + COOH-CH(OH)-CHp-COOH
EC4.2.1 -20.068 COOH-CH(OH)-CHp-COOH ---> COOH-CH=Cp-COOH + H2O
EC2.7.1 0.06 ADP + COOH-CH=Cp-COOH ---> ATP + COOH-CH=C(OH)-COOH
EC5.3.2 -8.32709 COOH-CH=C(OH)-COOH ---> COOH-CH2-CO-COOH
EC6.4.1 8.82466 Pi + ADP + COOH-CH2-CO-COOH ---> ATP + CO2(aq) + CH3-CO-COOH
Path_95 ends here.
EC1.2.1 1.71339 CHO-CH(OH)-CH2p + NAD_ox + Pi ---> CH2p-CH(OH)-COp + NAD_red
EC3.6.1 -44.3521 CH2p-CH(OH)-COp + H2O ---> COOH-CH(OH)-CH2p + Pi
EC2.7.1 21.9125 ADP + COOH-CH(OH)-CH2p ---> ATP + CH2(OH)-CH(OH)-COOH
EC3.1.3 20.1704 Pi + CH2(OH)-CH(OH)-COOH ---> H2O + CH2(OH)-CHp-COOH
EC4.2.1 -3.51984 CH2(OH)-CHp-COOH ---> CH2=Cp-COOH + H2O
EC2.7.1 -28.9388 CH2=Cp-COOH + ADP ---> CH3-CO-COOH + ATP
Path_96 ends here.
EC1.2.1 1.71339 CHO-CH(OH)-CH2p + NAD_ox + Pi ---> CH2p-CH(OH)-COp + NAD_red
EC3.6.1 -44.3521 CH2p-CH(OH)-COp + H2O ---> COOH-CH(OH)-CH2p + Pi
EC3.1.3 16.0737 Pi + COOH-CH(OH)-CH2p ---> H2O + COOH-CHp-CH2p
EC2.7.1 26.0092 ADP + COOH-CHp-CH2p ---> ATP + CH2(OH)-CHp-COOH
EC4.2.1 -3.51984 CH2(OH)-CHp-COOH ---> CH2=Cp-COOH + H2O
EC2.7.1 -28.9388 CH2=Cp-COOH + ADP ---> CH3-CO-COOH + ATP
Path_97 ends here.
EC1.2.1 -42.6387 CHO-CH(OH)-CH2p + NAD_ox + H2O ---> COOH-CH(OH)-CH2p + NAD_red
EC3.6.1 44.3521 Pi + COOH-CH(OH)-CH2p ---> H2O + CH2p-CH(OH)-COp
EC5.4.2 -28.2784 CH2p-CH(OH)-COp ---> COOH-CHp-CH2p
EC2.7.1 26.0092 ADP + COOH-CHp-CH2p ---> ATP + CH2(OH)-CHp-COOH
EC4.2.1 -3.51984 CH2(OH)-CHp-COOH ---> CH2=Cp-COOH + H2O
EC2.7.1 -28.9388 CH2=Cp-COOH + ADP ---> CH3-CO-COOH + ATP
Path_98 ends here.
EC1.2.1 1.71339 CHO-CH(OH)-CH2p + NAD_ox + Pi ---> CH2p-CH(OH)-COp + NAD_red
EC5.4.2 -28.2784 CH2p-CH(OH)-COp ---> COOH-CHp-CH2p
EC2.7.1 26.0092 ADP + COOH-CHp-CH2p ---> ATP + CH2(OH)-CHp-COOH
EC4.2.1 -3.51984 CH2(OH)-CHp-COOH ---> CH2=Cp-COOH + H2O
EC4.1.1 -37.7635 CO2(aq) + CH2=Cp-COOH ---> Pi + COOH-CH2-CO-COOH
EC6.4.1 8.82466 Pi + ADP + COOH-CH2-CO-COOH ---> ATP + CO2(aq) + CH3-CO-COOH
Path_99 ends here.
EC1.2.1 1.71339 CHO-CH(OH)-CH2p + NAD_ox + Pi ---> CH2p-CH(OH)-COp + NAD_red
EC3.1.3 -8.56042 CH2p-CH(OH)-COp + H2O ---> CH2(OH)-CH(OH)-COp + Pi
EC2.7.2 -13.8791 ADP + CH2(OH)-CH(OH)-COp ---> ATP + CH2(OH)-CH(OH)-COOH
EC3.1.3 20.1704 Pi + CH2(OH)-CH(OH)-COOH ---> H2O + CH2(OH)-CHp-COOH
EC4.2.1 -3.51984 CH2(OH)-CHp-COOH ---> CH2=Cp-COOH + H2O
EC2.7.1 -28.9388 CH2=Cp-COOH + ADP ---> CH3-CO-COOH + ATP
Path_100 ends here.
