# Supplementary material for: Lower glycolysis carries a higher flux than any biochemically possible alternative
Source: Nat Commun. 2015 Sep 29;6:8427. doi: 10.1038/ncomms9427 (PMC4598745; doi:10.1038/ncomms9427)
Supplement: Supplementary Data Set 4 — Glycolytic pathways from Supplementary Fig. 5. Analysis uses the extended range for feasible metabolite concentrations, i.e. 1 nM to 500 mM. Columns are: EC class, standard free energy, reaction equation. [file ncomms9427-s5.txt]

Glycolytic pathways from Supplementary Fig. 5. Analysis uses the extended range for
feasible metabolite concentrations, i.e. 1 nM to 500 mM.
Columns are: EC class, standard free energy, reaction equation.

EC1.2.1 1.71339 CHO-CH(OH)-CH2p + NAD_ox + Pi ---> CH2p-CH(OH)-COp + NAD_red
EC2.7.2 -8.19008 ADP + CH2p-CH(OH)-COp ---> ATP + COOH-CH(OH)-CH2p
EC5.4.2 5.9209 COOH-CH(OH)-CH2p ---> CH2(OH)-CHp-COOH
EC4.2.1 -3.51984 CH2(OH)-CHp-COOH ---> CH2=Cp-COOH + H2O
EC2.7.1 -28.9388 CH2=Cp-COOH + ADP ---> CH3-CO-COOH + ATP
Path_1 ends here.
EC1.2.1 1.71339 CHO-CH(OH)-CH2p + NAD_ox + Pi ---> CH2p-CH(OH)-COp + NAD_red
EC2.7.2 -8.19008 ADP + CH2p-CH(OH)-COp ---> ATP + COOH-CH(OH)-CH2p
EC5.4.2 5.9209 COOH-CH(OH)-CH2p ---> CH2(OH)-CHp-COOH
EC4.2.1 -3.51984 CH2(OH)-CHp-COOH ---> CH2=Cp-COOH + H2O
EC4.1.1 -37.7635 CO2(aq) + CH2=Cp-COOH ---> Pi + COOH-CH2-CO-COOH
EC6.4.1 8.82466 Pi + ADP + COOH-CH2-CO-COOH ---> ATP + CO2(aq) + CH3-CO-COOH
Path_2 ends here.
EC2.7.1 -15.565 CHO-CH(OH)-CH2p + ATP ---> CHO-CHp-CH2p + ADP
EC1.2.1 -2.57 CHO-CHp-CH2p + NAD_ox + Pi ---> CH2p-CHp-COp + NAD_red
EC2.7.2 -8.43 ADP + CH2p-CHp-COp ---> ATP + COOH-CHp-CH2p
EC2.7.1 26.0092 ADP + COOH-CHp-CH2p ---> ATP + CH2(OH)-CHp-COOH
EC4.2.1 -3.51984 CH2(OH)-CHp-COOH ---> CH2=Cp-COOH + H2O
EC2.7.1 -28.9388 CH2=Cp-COOH + ADP ---> CH3-CO-COOH + ATP
Path_3 ends here.
EC5.4.2 10.465 CHO-CH(OH)-CH2p ---> CHO-CHp-CH2(OH)
EC4.2.1 -3.528 CHO-CHp-CH2(OH) ---> CH2=Cp-CHO + H2O
EC4.1.1 -48.269 CO2(aq) + CH2=Cp-CHO ---> Pi + CHO-CO-CH2-COOH
EC1.2.1 -2.57 CHO-CO-CH2-COOH + NAD_ox + Pi ---> COOH-CH2-CO-COp + NAD_red
EC2.7.2 2.06291 ADP + COOH-CH2-CO-COp ---> ATP + COOH-CH2-CO-COOH
EC6.4.1 8.82466 Pi + ADP + COOH-CH2-CO-COOH ---> ATP + CO2(aq) + CH3-CO-COOH
Path_4 ends here.
EC1.2.1 -42.6387 CHO-CH(OH)-CH2p + NAD_ox + H2O ---> COOH-CH(OH)-CH2p + NAD_red
EC5.4.2 5.9209 COOH-CH(OH)-CH2p ---> CH2(OH)-CHp-COOH
EC4.2.1 -3.51984 CH2(OH)-CHp-COOH ---> CH2=Cp-COOH + H2O
EC4.1.1 -1.60149 ADP + CO2(aq) + CH2=Cp-COOH ---> H2O + ATP + COOH-CH2-CO-COOH
EC6.4.1 8.82466 Pi + ADP + COOH-CH2-CO-COOH ---> ATP + CO2(aq) + CH3-CO-COOH
Path_5 ends here.
EC1.2.1 -42.6387 CHO-CH(OH)-CH2p + NAD_ox + H2O ---> COOH-CH(OH)-CH2p + NAD_red
EC2.7.1 21.9125 ADP + COOH-CH(OH)-CH2p ---> ATP + CH2(OH)-CH(OH)-COOH
EC2.7.1 -15.9916 CH2(OH)-CH(OH)-COOH + ATP ---> CH2(OH)-CHp-COOH + ADP
EC4.2.1 -3.51984 CH2(OH)-CHp-COOH ---> CH2=Cp-COOH + H2O
EC4.1.1 -1.60149 ADP + CO2(aq) + CH2=Cp-COOH ---> H2O + ATP + COOH-CH2-CO-COOH
EC6.4.1 8.82466 Pi + ADP + COOH-CH2-CO-COOH ---> ATP + CO2(aq) + CH3-CO-COOH
Path_6 ends here.
EC1.2.1 1.71339 CHO-CH(OH)-CH2p + NAD_ox + Pi ---> CH2p-CH(OH)-COp + NAD_red
EC2.7.2 -8.19008 ADP + CH2p-CH(OH)-COp ---> ATP + COOH-CH(OH)-CH2p
EC5.4.2 5.9209 COOH-CH(OH)-CH2p ---> CH2(OH)-CHp-COOH
EC4.2.1 -3.51984 CH2(OH)-CHp-COOH ---> CH2=Cp-COOH + H2O
EC2.7.1 0.0611682 ADP + CH2=Cp-COOH ---> ATP + CH2=C(OH)-COOH
EC5.3.2 -29.0 CH2=C(OH)-COOH ---> CH3-CO-COOH
Path_7 ends here.
EC1.2.1 1.71339 CHO-CH(OH)-CH2p + NAD_ox + Pi ---> CH2p-CH(OH)-COp + NAD_red
EC5.4.2 6.18158 CH2p-CH(OH)-COp ---> CH2(OH)-CHp-COp
EC4.2.1 -3.528 CH2(OH)-CHp-COp ---> CH2=Cp-COp + H2O
EC2.7.1 -36.3 CH2=Cp-COp + ADP ---> CH3-CO-COp + ATP
EC2.7.2 -1.08144 ADP + CH3-CO-COp ---> ATP + CH3-CO-COOH
Path_8 ends here.
EC1.2.1 1.71339 CHO-CH(OH)-CH2p + NAD_ox + Pi ---> CH2p-CH(OH)-COp + NAD_red
EC2.7.2 -8.19008 ADP + CH2p-CH(OH)-COp ---> ATP + COOH-CH(OH)-CH2p
EC5.4.2 5.9209 COOH-CH(OH)-CH2p ---> CH2(OH)-CHp-COOH
EC4.2.1 -3.51984 CH2(OH)-CHp-COOH ---> CH2=Cp-COOH + H2O
EC2.7.9 -17.7208 CH2=Cp-COOH + AMP + PPi ---> CH3-CO-COOH + ATP + Pi
Path_9 ends here.
EC1.2.1 1.71339 CHO-CH(OH)-CH2p + NAD_ox + Pi ---> CH2p-CH(OH)-COp + NAD_red
EC5.4.2 -28.2784 CH2p-CH(OH)-COp ---> COOH-CHp-CH2p
EC2.7.1 26.0092 ADP + COOH-CHp-CH2p ---> ATP + CH2(OH)-CHp-COOH
EC4.2.1 -3.51984 CH2(OH)-CHp-COOH ---> CH2=Cp-COOH + H2O
EC2.7.1 -28.9388 CH2=Cp-COOH + ADP ---> CH3-CO-COOH + ATP
Path_10 ends here.
EC1.2.1 1.71339 CHO-CH(OH)-CH2p + NAD_ox + Pi ---> CH2p-CH(OH)-COp + NAD_red
EC5.4.2 6.18158 CH2p-CH(OH)-COp ---> CH2(OH)-CHp-COp
EC4.2.1 -3.528 CH2(OH)-CHp-COp ---> CH2=Cp-COp + H2O
EC4.1.1 -48.269 CO2(aq) + CH2=Cp-COp ---> Pi + COOH-CH2-CO-COp
EC2.7.2 2.06291 ADP + COOH-CH2-CO-COp ---> ATP + COOH-CH2-CO-COOH
EC6.4.1 8.82466 Pi + ADP + COOH-CH2-CO-COOH ---> ATP + CO2(aq) + CH3-CO-COOH
Path_11 ends here.
EC1.2.1 1.71339 CHO-CH(OH)-CH2p + NAD_ox + Pi ---> CH2p-CH(OH)-COp + NAD_red
EC2.7.1 -19.8484 CH2p-CH(OH)-COp + ATP ---> CH2p-CHp-COp + ADP
EC2.7.2 -8.43 ADP + CH2p-CHp-COp ---> ATP + COOH-CHp-CH2p
EC2.7.1 26.0092 ADP + COOH-CHp-CH2p ---> ATP + CH2(OH)-CHp-COOH
EC4.2.1 -3.51984 CH2(OH)-CHp-COOH ---> CH2=Cp-COOH + H2O
EC2.7.1 -28.9388 CH2=Cp-COOH + ADP ---> CH3-CO-COOH + ATP
Path_12 ends here.
EC1.2.1 1.71339 CHO-CH(OH)-CH2p + NAD_ox + Pi ---> CH2p-CH(OH)-COp + NAD_red
EC5.4.2 6.18158 CH2p-CH(OH)-COp ---> CH2(OH)-CHp-COp
EC4.2.1 -3.528 CH2(OH)-CHp-COp ---> CH2=Cp-COp + H2O
EC2.7.2 -8.44261 ADP + CH2=Cp-COp ---> ATP + CH2=Cp-COOH
EC2.7.1 -28.9388 CH2=Cp-COOH + ADP ---> CH3-CO-COOH + ATP
Path_13 ends here.
EC1.2.1 1.71339 CHO-CH(OH)-CH2p + NAD_ox + Pi ---> CH2p-CH(OH)-COp + NAD_red
EC2.7.2 -8.19008 ADP + CH2p-CH(OH)-COp ---> ATP + COOH-CH(OH)-CH2p
EC2.7.1 -20.0883 COOH-CH(OH)-CH2p + ATP ---> COOH-CHp-CH2p + ADP
EC2.7.1 26.0092 ADP + COOH-CHp-CH2p ---> ATP + CH2(OH)-CHp-COOH
EC4.2.1 -3.51984 CH2(OH)-CHp-COOH ---> CH2=Cp-COOH + H2O
EC2.7.1 -28.9388 CH2=Cp-COOH + ADP ---> CH3-CO-COOH + ATP
Path_14 ends here.
EC1.2.1 1.71339 CHO-CH(OH)-CH2p + NAD_ox + Pi ---> CH2p-CH(OH)-COp + NAD_red
EC5.4.2 -28.2784 CH2p-CH(OH)-COp ---> COOH-CHp-CH2p
EC2.7.1 20.0883 ADP + COOH-CHp-CH2p ---> ATP + COOH-CH(OH)-CH2p
EC5.4.2 5.9209 COOH-CH(OH)-CH2p ---> CH2(OH)-CHp-COOH
EC4.2.1 -3.51984 CH2(OH)-CHp-COOH ---> CH2=Cp-COOH + H2O
EC2.7.1 -28.9388 CH2=Cp-COOH + ADP ---> CH3-CO-COOH + ATP
Path_15 ends here.
EC1.2.1 1.71339 CHO-CH(OH)-CH2p + NAD_ox + Pi ---> CH2p-CH(OH)-COp + NAD_red
EC3.1.3 -8.56042 CH2p-CH(OH)-COp + H2O ---> CH2(OH)-CH(OH)-COp + Pi
EC3.1.3 14.742 Pi + CH2(OH)-CH(OH)-COp ---> H2O + CH2(OH)-CHp-COp
EC4.2.1 -3.528 CH2(OH)-CHp-COp ---> CH2=Cp-COp + H2O
EC2.7.1 -36.3 CH2=Cp-COp + ADP ---> CH3-CO-COp + ATP
EC2.7.2 -1.08144 ADP + CH3-CO-COp ---> ATP + CH3-CO-COOH
Path_16 ends here.
EC1.2.1 1.71339 CHO-CH(OH)-CH2p + NAD_ox + Pi ---> CH2p-CH(OH)-COp + NAD_red
EC5.4.2 6.18158 CH2p-CH(OH)-COp ---> CH2(OH)-CHp-COp
EC4.2.1 -3.528 CH2(OH)-CHp-COp ---> CH2=Cp-COp + H2O
EC2.7.2 -8.44261 ADP + CH2=Cp-COp ---> ATP + CH2=Cp-COOH
EC4.1.1 -37.7635 CO2(aq) + CH2=Cp-COOH ---> Pi + COOH-CH2-CO-COOH
EC6.4.1 8.82466 Pi + ADP + COOH-CH2-CO-COOH ---> ATP + CO2(aq) + CH3-CO-COOH
Path_17 ends here.
EC5.4.2 10.465 CHO-CH(OH)-CH2p ---> CHO-CHp-CH2(OH)
EC4.2.1 -3.528 CHO-CHp-CH2(OH) ---> CH2=Cp-CHO + H2O
EC1.2.1 -2.57 CH2=Cp-CHO + NAD_ox + Pi ---> CH2=Cp-COp + NAD_red
EC2.7.1 -36.3 CH2=Cp-COp + ADP ---> CH3-CO-COp + ATP
EC2.7.2 -1.08144 ADP + CH3-CO-COp ---> ATP + CH3-CO-COOH
Path_18 ends here.
EC1.2.1 1.71339 CHO-CH(OH)-CH2p + NAD_ox + Pi ---> CH2p-CH(OH)-COp + NAD_red
EC3.1.3 -8.56042 CH2p-CH(OH)-COp + H2O ---> CH2(OH)-CH(OH)-COp + Pi
EC2.7.2 -13.8791 ADP + CH2(OH)-CH(OH)-COp ---> ATP + CH2(OH)-CH(OH)-COOH
EC3.1.3 20.1704 Pi + CH2(OH)-CH(OH)-COOH ---> H2O + CH2(OH)-CHp-COOH
EC4.2.1 -3.51984 CH2(OH)-CHp-COOH ---> CH2=Cp-COOH + H2O
EC2.7.1 -28.9388 CH2=Cp-COOH + ADP ---> CH3-CO-COOH + ATP
Path_19 ends here.
EC5.4.2 10.465 CHO-CH(OH)-CH2p ---> CHO-CHp-CH2(OH)
EC4.2.1 -3.528 CHO-CHp-CH2(OH) ---> CH2=Cp-CHO + H2O
EC1.2.1 -2.57 CH2=Cp-CHO + NAD_ox + Pi ---> CH2=Cp-COp + NAD_red
EC4.1.1 -48.269 CO2(aq) + CH2=Cp-COp ---> Pi + COOH-CH2-CO-COp
EC2.7.2 2.06291 ADP + COOH-CH2-CO-COp ---> ATP + COOH-CH2-CO-COOH
EC6.4.1 8.82466 Pi + ADP + COOH-CH2-CO-COOH ---> ATP + CO2(aq) + CH3-CO-COOH
Path_20 ends here.
EC1.2.1 1.71339 CHO-CH(OH)-CH2p + NAD_ox + Pi ---> CH2p-CH(OH)-COp + NAD_red
EC5.4.2 6.18158 CH2p-CH(OH)-COp ---> CH2(OH)-CHp-COp
EC2.7.2 -8.45077 ADP + CH2(OH)-CHp-COp ---> ATP + CH2(OH)-CHp-COOH
EC4.2.1 -3.51984 CH2(OH)-CHp-COOH ---> CH2=Cp-COOH + H2O
EC2.7.1 -28.9388 CH2=Cp-COOH + ADP ---> CH3-CO-COOH + ATP
Path_21 ends here.
EC2.7.1 -15.565 CHO-CH(OH)-CH2p + ATP ---> CHO-CHp-CH2p + ADP
EC1.2.1 -2.57 CHO-CHp-CH2p + NAD_ox + Pi ---> CH2p-CHp-COp + NAD_red
EC2.7.2 -8.43 ADP + CH2p-CHp-COp ---> ATP + COOH-CHp-CH2p
EC2.7.1 26.0092 ADP + COOH-CHp-CH2p ---> ATP + CH2(OH)-CHp-COOH
EC4.2.1 -3.51984 CH2(OH)-CHp-COOH ---> CH2=Cp-COOH + H2O
EC2.7.9 -17.7208 CH2=Cp-COOH + AMP + PPi ---> CH3-CO-COOH + ATP + Pi
Path_22 ends here.
EC1.2.1 1.71339 CHO-CH(OH)-CH2p + NAD_ox + Pi ---> CH2p-CH(OH)-COp + NAD_red
EC5.4.2 -28.2784 CH2p-CH(OH)-COp ---> COOH-CHp-CH2p
EC2.7.1 26.0092 ADP + COOH-CHp-CH2p ---> ATP + CH2(OH)-CHp-COOH
EC4.2.1 -3.51984 CH2(OH)-CHp-COOH ---> CH2=Cp-COOH + H2O
EC4.1.1 -37.7635 CO2(aq) + CH2=Cp-COOH ---> Pi + COOH-CH2-CO-COOH
EC6.4.1 8.82466 Pi + ADP + COOH-CH2-CO-COOH ---> ATP + CO2(aq) + CH3-CO-COOH
Path_23 ends here.
EC1.2.1 1.71339 CHO-CH(OH)-CH2p + NAD_ox + Pi ---> CH2p-CH(OH)-COp + NAD_red
EC5.4.2 6.18158 CH2p-CH(OH)-COp ---> CH2(OH)-CHp-COp
EC2.7.2 -8.45077 ADP + CH2(OH)-CHp-COp ---> ATP + CH2(OH)-CHp-COOH
EC4.2.1 -3.51984 CH2(OH)-CHp-COOH ---> CH2=Cp-COOH + H2O
EC4.1.1 -37.7635 CO2(aq) + CH2=Cp-COOH ---> Pi + COOH-CH2-CO-COOH
EC6.4.1 8.82466 Pi + ADP + COOH-CH2-CO-COOH ---> ATP + CO2(aq) + CH3-CO-COOH
Path_24 ends here.
EC1.2.1 1.71339 CHO-CH(OH)-CH2p + NAD_ox + Pi ---> CH2p-CH(OH)-COp + NAD_red
EC2.7.2 -8.19008 ADP + CH2p-CH(OH)-COp ---> ATP + COOH-CH(OH)-CH2p
EC3.1.3 -14.2495 COOH-CH(OH)-CH2p + H2O ---> CH2(OH)-CH(OH)-COOH + Pi
EC3.1.3 20.1704 Pi + CH2(OH)-CH(OH)-COOH ---> H2O + CH2(OH)-CHp-COOH
EC4.2.1 -3.51984 CH2(OH)-CHp-COOH ---> CH2=Cp-COOH + H2O
EC2.7.1 -28.9388 CH2=Cp-COOH + ADP ---> CH3-CO-COOH + ATP
Path_25 ends here.
