# Supplementary material for: Lower glycolysis carries a higher flux than any biochemically possible alternative
Source: Nat Commun. 2015 Sep 29;6:8427. doi: 10.1038/ncomms9427 (PMC4598745; doi:10.1038/ncomms9427)
Supplement: Supplementary Data Set 5 — Gluconeogenic pathways from Supplementary Fig. 5. Analysis uses the extended range for feasible metabolite concentrations, i.e. 1 nM to 500 mM. Columns are: EC class, standard free energy, reaction equation. [file ncomms9427-s6.txt]

Gluconeogenic pathways from Supplementary Fig. 5. Analysis uses the extended range for
feasible metabolite concentrations, i.e. 1 nM to 500 mM.
Columns are: EC class, standard free energy, reaction equation.

EC2.7.9 -5.05117 H2O + ATP + CH3-CO-COOH ---> Pi + AMP + CH2=Cp-COOH
EC4.2.1 3.51984 H2O + CH2=Cp-COOH ---> CH2(OH)-CHp-COOH
EC5.4.2 -5.9209 CH2(OH)-CHp-COOH ---> COOH-CH(OH)-CH2p
EC2.7.2 8.19008 COOH-CH(OH)-CH2p + ATP ---> CH2p-CH(OH)-COp + ADP
EC1.2.1 -1.71339 NAD_red + CH2p-CH(OH)-COp ---> Pi + NAD_ox + CHO-CH(OH)-CH2p
Path_1 ends here.
EC2.7.9 -5.05117 H2O + ATP + CH3-CO-COOH ---> Pi + AMP + CH2=Cp-COOH
EC4.2.1 3.51984 H2O + CH2=Cp-COOH ---> CH2(OH)-CHp-COOH
EC2.7.2 8.45077 CH2(OH)-CHp-COOH + ATP ---> CH2(OH)-CHp-COp + ADP
EC5.4.2 -6.18158 CH2(OH)-CHp-COp ---> CH2p-CH(OH)-COp
EC1.2.1 -1.71339 NAD_red + CH2p-CH(OH)-COp ---> Pi + NAD_ox + CHO-CH(OH)-CH2p
Path_2 ends here.
EC2.7.9 -5.05117 H2O + ATP + CH3-CO-COOH ---> Pi + AMP + CH2=Cp-COOH
EC2.7.2 8.44261 CH2=Cp-COOH + ATP ---> CH2=Cp-COp + ADP
EC1.2.1 2.57 NAD_red + CH2=Cp-COp ---> Pi + NAD_ox + CH2=Cp-CHO
EC4.2.1 3.528 H2O + CH2=Cp-CHO ---> CHO-CHp-CH2(OH)
EC5.4.2 -10.465 CHO-CHp-CH2(OH) ---> CHO-CH(OH)-CH2p
Path_3 ends here.
EC2.7.9 -5.05117 H2O + ATP + CH3-CO-COOH ---> Pi + AMP + CH2=Cp-COOH
EC2.7.2 8.44261 CH2=Cp-COOH + ATP ---> CH2=Cp-COp + ADP
EC4.2.1 3.528 H2O + CH2=Cp-COp ---> CH2(OH)-CHp-COp
EC5.4.2 -6.18158 CH2(OH)-CHp-COp ---> CH2p-CH(OH)-COp
EC1.2.1 -1.71339 NAD_red + CH2p-CH(OH)-COp ---> Pi + NAD_ox + CHO-CH(OH)-CH2p
Path_4 ends here.
EC2.7.9 -5.05117 H2O + ATP + CH3-CO-COOH ---> Pi + AMP + CH2=Cp-COOH
EC4.2.1 3.51984 H2O + CH2=Cp-COOH ---> CH2(OH)-CHp-COOH
EC2.7.2 8.45077 CH2(OH)-CHp-COOH + ATP ---> CH2(OH)-CHp-COp + ADP
EC1.2.1 2.57 NAD_red + CH2(OH)-CHp-COp ---> Pi + NAD_ox + CHO-CHp-CH2(OH)
EC5.4.2 -10.465 CHO-CHp-CH2(OH) ---> CHO-CH(OH)-CH2p
Path_5 ends here.
EC2.7.9 -5.05117 H2O + ATP + CH3-CO-COOH ---> Pi + AMP + CH2=Cp-COOH
EC5.4.2 8.50261 CH2=Cp-COOH ---> CH2=C(OH)-COp
EC2.7.1 -0.06 CH2=C(OH)-COp + ATP ---> CH2=Cp-COp + ADP
EC1.2.1 2.57 NAD_red + CH2=Cp-COp ---> Pi + NAD_ox + CH2=Cp-CHO
EC4.2.1 3.528 H2O + CH2=Cp-CHO ---> CHO-CHp-CH2(OH)
EC5.4.2 -10.465 CHO-CHp-CH2(OH) ---> CHO-CH(OH)-CH2p
Path_6 ends here.
EC2.7.9 -5.05117 H2O + ATP + CH3-CO-COOH ---> Pi + AMP + CH2=Cp-COOH
EC2.7.2 8.44261 CH2=Cp-COOH + ATP ---> CH2=Cp-COp + ADP
EC4.2.1 3.528 H2O + CH2=Cp-COp ---> CH2(OH)-CHp-COp
EC1.2.1 2.57 NAD_red + CH2(OH)-CHp-COp ---> Pi + NAD_ox + CHO-CHp-CH2(OH)
EC5.4.2 -10.465 CHO-CHp-CH2(OH) ---> CHO-CH(OH)-CH2p
Path_7 ends here.
EC2.7.9 -5.05117 H2O + ATP + CH3-CO-COOH ---> Pi + AMP + CH2=Cp-COOH
EC5.4.2 8.50261 CH2=Cp-COOH ---> CH2=C(OH)-COp
EC2.7.1 -0.06 CH2=C(OH)-COp + ATP ---> CH2=Cp-COp + ADP
EC4.2.1 3.528 H2O + CH2=Cp-COp ---> CH2(OH)-CHp-COp
EC5.4.2 -6.18158 CH2(OH)-CHp-COp ---> CH2p-CH(OH)-COp
EC1.2.1 -1.71339 NAD_red + CH2p-CH(OH)-COp ---> Pi + NAD_ox + CHO-CH(OH)-CH2p
Path_8 ends here.
EC2.7.9 -5.05117 H2O + ATP + CH3-CO-COOH ---> Pi + AMP + CH2=Cp-COOH
EC4.2.1 3.51984 H2O + CH2=Cp-COOH ---> CH2(OH)-CHp-COOH
EC2.7.1 -26.0092 CH2(OH)-CHp-COOH + ATP ---> COOH-CHp-CH2p + ADP
EC2.7.2 8.43 COOH-CHp-CH2p + ATP ---> CH2p-CHp-COp + ADP
EC1.2.1 2.57 NAD_red + CH2p-CHp-COp ---> Pi + NAD_ox + CHO-CHp-CH2p
EC3.1.3 -20.597 CHO-CHp-CH2p + H2O ---> CHO-CH(OH)-CH2p + Pi
Path_9 ends here.
EC2.7.9 -5.05117 H2O + ATP + CH3-CO-COOH ---> Pi + AMP + CH2=Cp-COOH
EC5.4.2 8.50261 CH2=Cp-COOH ---> CH2=C(OH)-COp
EC2.7.1 -0.06 CH2=C(OH)-COp + ATP ---> CH2=Cp-COp + ADP
EC4.2.1 3.528 H2O + CH2=Cp-COp ---> CH2(OH)-CHp-COp
EC1.2.1 2.57 NAD_red + CH2(OH)-CHp-COp ---> Pi + NAD_ox + CHO-CHp-CH2(OH)
EC5.4.2 -10.465 CHO-CHp-CH2(OH) ---> CHO-CH(OH)-CH2p
Path_10 ends here.
EC2.7.9 -5.05117 H2O + ATP + CH3-CO-COOH ---> Pi + AMP + CH2=Cp-COOH
EC4.2.1 3.51984 H2O + CH2=Cp-COOH ---> CH2(OH)-CHp-COOH
EC2.7.1 -26.0092 CH2(OH)-CHp-COOH + ATP ---> COOH-CHp-CH2p + ADP
EC2.7.2 8.43 COOH-CHp-CH2p + ATP ---> CH2p-CHp-COp + ADP
EC3.1.3 -16.3136 CH2p-CHp-COp + H2O ---> CH2p-CH(OH)-COp + Pi
EC1.2.1 -1.71339 NAD_red + CH2p-CH(OH)-COp ---> Pi + NAD_ox + CHO-CH(OH)-CH2p
Path_11 ends here.
EC2.7.9 -5.05117 H2O + ATP + CH3-CO-COOH ---> Pi + AMP + CH2=Cp-COOH
EC2.7.2 8.44261 CH2=Cp-COOH + ATP ---> CH2=Cp-COp + ADP
EC1.2.1 2.57 NAD_red + CH2=Cp-COp ---> Pi + NAD_ox + CH2=Cp-CHO
EC4.2.1 3.528 H2O + CH2=Cp-CHO ---> CHO-CHp-CH2(OH)
EC2.7.1 -26.03 CHO-CHp-CH2(OH) + ATP ---> CHO-CHp-CH2p + ADP
EC3.1.3 -20.597 CHO-CHp-CH2p + H2O ---> CHO-CH(OH)-CH2p + Pi
Path_12 ends here.
EC2.7.9 -5.05117 H2O + ATP + CH3-CO-COOH ---> Pi + AMP + CH2=Cp-COOH
EC2.7.2 8.44261 CH2=Cp-COOH + ATP ---> CH2=Cp-COp + ADP
EC4.2.1 3.528 H2O + CH2=Cp-COp ---> CH2(OH)-CHp-COp
EC2.7.1 -26.03 CH2(OH)-CHp-COp + ATP ---> CH2p-CHp-COp + ADP
EC1.2.1 2.57 NAD_red + CH2p-CHp-COp ---> Pi + NAD_ox + CHO-CHp-CH2p
EC3.1.3 -20.597 CHO-CHp-CH2p + H2O ---> CHO-CH(OH)-CH2p + Pi
Path_13 ends here.
EC2.7.9 -5.05117 H2O + ATP + CH3-CO-COOH ---> Pi + AMP + CH2=Cp-COOH
EC4.2.1 3.51984 H2O + CH2=Cp-COOH ---> CH2(OH)-CHp-COOH
EC2.7.2 8.45077 CH2(OH)-CHp-COOH + ATP ---> CH2(OH)-CHp-COp + ADP
EC2.7.1 -26.03 CH2(OH)-CHp-COp + ATP ---> CH2p-CHp-COp + ADP
EC1.2.1 2.57 NAD_red + CH2p-CHp-COp ---> Pi + NAD_ox + CHO-CHp-CH2p
EC3.1.3 -20.597 CHO-CHp-CH2p + H2O ---> CHO-CH(OH)-CH2p + Pi
Path_14 ends here.
EC2.7.9 -5.05117 H2O + ATP + CH3-CO-COOH ---> Pi + AMP + CH2=Cp-COOH
EC4.2.1 3.51984 H2O + CH2=Cp-COOH ---> CH2(OH)-CHp-COOH
EC3.1.3 -20.1704 CH2(OH)-CHp-COOH + H2O ---> CH2(OH)-CH(OH)-COOH + Pi
EC2.7.1 -21.9125 CH2(OH)-CH(OH)-COOH + ATP ---> COOH-CH(OH)-CH2p + ADP
EC2.7.2 8.19008 COOH-CH(OH)-CH2p + ATP ---> CH2p-CH(OH)-COp + ADP
EC1.2.1 -1.71339 NAD_red + CH2p-CH(OH)-COp ---> Pi + NAD_ox + CHO-CH(OH)-CH2p
Path_15 ends here.
EC2.7.9 -5.05117 H2O + ATP + CH3-CO-COOH ---> Pi + AMP + CH2=Cp-COOH
EC4.2.1 3.51984 H2O + CH2=Cp-COOH ---> CH2(OH)-CHp-COOH
EC2.7.1 -26.0092 CH2(OH)-CHp-COOH + ATP ---> COOH-CHp-CH2p + ADP
EC3.1.3 -16.0737 COOH-CHp-CH2p + H2O ---> COOH-CH(OH)-CH2p + Pi
EC2.7.2 8.19008 COOH-CH(OH)-CH2p + ATP ---> CH2p-CH(OH)-COp + ADP
EC1.2.1 -1.71339 NAD_red + CH2p-CH(OH)-COp ---> Pi + NAD_ox + CHO-CH(OH)-CH2p
Path_16 ends here.
EC2.7.9 -5.05117 H2O + ATP + CH3-CO-COOH ---> Pi + AMP + CH2=Cp-COOH
EC2.7.2 8.44261 CH2=Cp-COOH + ATP ---> CH2=Cp-COp + ADP
EC4.2.1 3.528 H2O + CH2=Cp-COp ---> CH2(OH)-CHp-COp
EC1.2.1 2.57 NAD_red + CH2(OH)-CHp-COp ---> Pi + NAD_ox + CHO-CHp-CH2(OH)
EC2.7.1 -26.03 CHO-CHp-CH2(OH) + ATP ---> CHO-CHp-CH2p + ADP
EC3.1.3 -20.597 CHO-CHp-CH2p + H2O ---> CHO-CH(OH)-CH2p + Pi
Path_17 ends here.
EC2.7.9 -5.05117 H2O + ATP + CH3-CO-COOH ---> Pi + AMP + CH2=Cp-COOH
EC4.2.1 3.51984 H2O + CH2=Cp-COOH ---> CH2(OH)-CHp-COOH
EC2.7.1 -26.0092 CH2(OH)-CHp-COOH + ATP ---> COOH-CHp-CH2p + ADP
EC2.7.2 8.43 COOH-CHp-CH2p + ATP ---> CH2p-CHp-COp + ADP
EC1.2.1 2.57 NAD_red + CH2p-CHp-COp ---> Pi + NAD_ox + CHO-CHp-CH2p
EC2.7.1 15.565 ADP + CHO-CHp-CH2p ---> ATP + CHO-CH(OH)-CH2p
Path_18 ends here.
EC2.7.9 -5.05117 H2O + ATP + CH3-CO-COOH ---> Pi + AMP + CH2=Cp-COOH
EC4.2.1 3.51984 H2O + CH2=Cp-COOH ---> CH2(OH)-CHp-COOH
EC2.7.2 8.45077 CH2(OH)-CHp-COOH + ATP ---> CH2(OH)-CHp-COp + ADP
EC1.2.1 2.57 NAD_red + CH2(OH)-CHp-COp ---> Pi + NAD_ox + CHO-CHp-CH2(OH)
EC2.7.1 -26.03 CHO-CHp-CH2(OH) + ATP ---> CHO-CHp-CH2p + ADP
EC3.1.3 -20.597 CHO-CHp-CH2p + H2O ---> CHO-CH(OH)-CH2p + Pi
Path_19 ends here.
EC2.7.2 1.08144 CH3-CO-COOH + ATP ---> CH3-CO-COp + ADP
EC2.7.9 2.31 H2O + ATP + CH3-CO-COp ---> Pi + AMP + CH2=Cp-COp
EC4.2.1 3.528 H2O + CH2=Cp-COp ---> CH2(OH)-CHp-COp
EC5.4.2 -6.18158 CH2(OH)-CHp-COp ---> CH2p-CH(OH)-COp
EC1.2.1 -1.71339 NAD_red + CH2p-CH(OH)-COp ---> Pi + NAD_ox + CHO-CH(OH)-CH2p
Path_20 ends here.
EC2.7.2 1.08144 CH3-CO-COOH + ATP ---> CH3-CO-COp + ADP
EC2.7.9 2.31 H2O + ATP + CH3-CO-COp ---> Pi + AMP + CH2=Cp-COp
EC1.2.1 2.57 NAD_red + CH2=Cp-COp ---> Pi + NAD_ox + CH2=Cp-CHO
EC4.2.1 3.528 H2O + CH2=Cp-CHO ---> CHO-CHp-CH2(OH)
EC5.4.2 -10.465 CHO-CHp-CH2(OH) ---> CHO-CH(OH)-CH2p
Path_21 ends here.
EC2.7.2 1.08144 CH3-CO-COOH + ATP ---> CH3-CO-COp + ADP
EC2.7.9 2.31 H2O + ATP + CH3-CO-COp ---> Pi + AMP + CH2=Cp-COp
EC4.2.1 3.528 H2O + CH2=Cp-COp ---> CH2(OH)-CHp-COp
EC1.2.1 2.57 NAD_red + CH2(OH)-CHp-COp ---> Pi + NAD_ox + CHO-CHp-CH2(OH)
EC5.4.2 -10.465 CHO-CHp-CH2(OH) ---> CHO-CH(OH)-CH2p
Path_22 ends here.
EC2.7.9 -5.05117 H2O + ATP + CH3-CO-COOH ---> Pi + AMP + CH2=Cp-COOH
EC4.2.1 3.51984 H2O + CH2=Cp-COOH ---> CH2(OH)-CHp-COOH
EC3.1.3 -20.1704 CH2(OH)-CHp-COOH + H2O ---> CH2(OH)-CH(OH)-COOH + Pi
EC2.7.2 13.8791 CH2(OH)-CH(OH)-COOH + ATP ---> CH2(OH)-CH(OH)-COp + ADP
EC2.7.1 -27.6016 CH2(OH)-CH(OH)-COp + ATP ---> CH2p-CH(OH)-COp + ADP
EC1.2.1 -1.71339 NAD_red + CH2p-CH(OH)-COp ---> Pi + NAD_ox + CHO-CH(OH)-CH2p
Path_23 ends here.
EC2.7.9 -5.05117 H2O + ATP + CH3-CO-COOH ---> Pi + AMP + CH2=Cp-COOH
EC4.2.1 3.51984 H2O + CH2=Cp-COOH ---> CH2(OH)-CHp-COOH
EC2.7.2 8.45077 CH2(OH)-CHp-COOH + ATP ---> CH2(OH)-CHp-COp + ADP
EC3.1.3 -14.742 CH2(OH)-CHp-COp + H2O ---> CH2(OH)-CH(OH)-COp + Pi
EC3.1.3 8.56042 Pi + CH2(OH)-CH(OH)-COp ---> H2O + CH2p-CH(OH)-COp
EC1.2.1 -1.71339 NAD_red + CH2p-CH(OH)-COp ---> Pi + NAD_ox + CHO-CH(OH)-CH2p
Path_24 ends here.
EC2.7.9 -5.05117 H2O + ATP + CH3-CO-COOH ---> Pi + AMP + CH2=Cp-COOH
EC2.7.2 8.44261 CH2=Cp-COOH + ATP ---> CH2=Cp-COp + ADP
EC4.2.1 3.528 H2O + CH2=Cp-COp ---> CH2(OH)-CHp-COp
EC3.1.3 -14.742 CH2(OH)-CHp-COp + H2O ---> CH2(OH)-CH(OH)-COp + Pi
EC3.1.3 8.56042 Pi + CH2(OH)-CH(OH)-COp ---> H2O + CH2p-CH(OH)-COp
EC1.2.1 -1.71339 NAD_red + CH2p-CH(OH)-COp ---> Pi + NAD_ox + CHO-CH(OH)-CH2p
Path_25 ends here.
